# Supplementary material for: Critical role of backbone coordination in the mRNA recognition by RNA induced silencing complex
Source: Commun Biol. 2021 Nov 30;4:1345. doi: 10.1038/s42003-021-02822-7 (PMC8632932; doi:10.1038/s42003-021-02822-7)
Supplement: Supplementary file 4 — Supplementary Data 1 [file 42003_2021_2822_MOESM4_ESM.xlsx]

## Sheet: Fig.2c_left
3.12252	18.0577	21.0056	22.9923
3.39564	17.3546	21.1127	25.8796
3.57737	16.7817	20.0744	24.9892
3.54048	18.6127	20.632	23.0541
3.5941	17.9654	19.0579	22.2475
3.28506	17.9156	19.1087	22.0769
3.23293	16.4135	18.3635	20.2899
3.22279	17.4392	19.4146	20.9204
4.10722	17.159	18.6269	22.7985
3.11005	18.1842	18.2062	21.8444
2.82295	16.8078	18.6079	22.0728
3.3412	17.0486	18.5697	19.6244
2.959	15.8912	18.6274	22.8582
2.86924	16.283	17.747	21.2584
2.95121	15.8793	18.948	26.5348
3.40075	17.3021	18.6085	25.3447
3.27997	17.2112	17.9199	27.511
3.43088	17.6505	17.4741	26.539
3.30314	17.5744	18.703	27.6719
3.18963	17.8801	19.3515	27.4897
3.33737	17.2381	18.9985	26.4541
3.10562	18.6432	18.8922	24.2433
3.34127	17.3407	20.1749	26.1469
3.05588	17.781	19.5226	25.8242
3.51342	17.4128	18.1019	26.0229
3.4962	18.3152	18.1663	22.0105
3.91655	16.1122	18.495	23.4134
3.37417	17.0625	18.2419	23.3929
3.31235	17.6504	18.5108	25.2661
3.18964	17.737	18.7148	24.4721
3.08241	17.1329	20.2912	24.3405
3.20995	18.4049	17.9772	24.7913
2.9995	17.583	17.3015	24.4583
3.27124	18.2882	18.5785	25.9235
3.5016	17.5795	19.0864	23.6915
4.05897	16.9016	18.1085	24.6105
2.96548	17.0148	18.9032	24.6931
2.95852	17.6073	17.8551	24.8054
2.78046	17.7295	16.7638	22.6046
2.87954	18.0118	17.9529	23.0892
2.8341	18.4513	17.8345	23.4754
3.01751	17.2403	17.9128	26.1689
2.75661	17.5824	19.1692	23.4981
2.82139	17.4296	18.9341	22.2705
3.05788	17.2861	19.7305	22.9268
3.08372	17.6364	19.4653	21.9463
3.35011	17.8769	19.8815	22.6788
3.56364	17.8501	20.2562	22.6978
3.32357	17.9615	20.3087	22.6273
3.64672	18.337	19.3216	24.015
3.85946	18.0481	17.5718	24.3024
3.17726	17.631	18.2413	21.5725
3.40662	17.6615	18.5029	24.2812
3.69043	18.6246	18.7824	24.4688
3.29404	18.6196	20.826	26.0415
3.23156	17.5941	20.5032	23.084
3.44261	17.617	18.5639	22.5218
3.39336	18.2812	18.6611	23.5732
3.37481	18.156	18.3984	24.663
2.86428	16.8805	19.5036	23.7337
2.7649	17.8191	19.3737	24.7768
2.9957	19.3669	18.0654	23.3052
2.89258	18.6569	18.1808	21.965
3.09093	17.4223	17.9945	21.1086
2.94064	17.4792	18.4927	24.1627
2.9382	17.6526	17.8178	21.9262
2.93143	18.493	18.7612	23.547
2.91164	18.6791	18.0337	22.2732
2.9355	16.7795	18.6732	21.0427
2.84892	18.214	17.813	22.3831
3.09576	18.585	18.1279	24.0205
2.75143	17.6645	18.1247	23.2024
2.82165	17.1406	19.1639	24.6654
2.93641	19.2327	18.5548	21.4673
2.93198	17.5642	18.3089	21.9541
2.90382	18.9136	17.9487	23.1129
2.94261	18.7956	17.7414	22.8868
2.94453	18.3953	17.4486	20.8328
2.85604	18.2886	18.5186	23.8274
3.02208	16.737	18.2431	23.2725
2.78742	17.867	18.2811	24.7065
3.24255	17.4573	18.6154	23.823
2.902	17.2146	18.7907	23.8803
2.93642	17.3679	18.2626	22.1413
2.94054	16.3781	18.5457	20.3742
2.89422	18.0927	18.2287	25.8133
3.18915	16.861	18.3417	22.2386
2.9984	17.4864	19.4389	25.5057
2.86533	17.4219	16.444	24.5036
2.80872	17.6953	18.0621	22.3597
2.80896	17.9822	17.4066	21.6542
2.82415	17.74	18.0808	21.9646
2.8411	19.2802	16.7537	25.8278
2.75899	18.2199	16.1192	22.3748
3.13345	17.6713	17.1208	22.2076
3.30741	18.2594	16.3358	25.1155
2.94297	18.3895	17.3316	22.5221
2.90628	18.2148	15.0798	22.744
2.97983	17.5728	17.2024	25.0266
3.44607	17.797	17.7013	24.0843
3.25574	18.2595	16.6664	24.7368
2.74434	17.8053	16.4857	23.7115
2.92168	16.9413	17.3331	22.5401
3.04277	17.8243	17.761	19.9294
2.86492	18.3686	17.1319	21.9369
3.00502	17.1106	17.2714	23.4113
2.90895	17.7693	16.0175	23.7081
2.9327	17.4612	16.5773	24.7377
2.94626	17.1777	16.2394	24.6671
3.05617	17.8827	17.8355	22.7646
2.94107	17.3217	17.5722	24.367
2.84099	18.397	17.7415	21.713
3.05734	18.3209	17.1986	21.982
3.17506	17.3322	17.0807	22.6089
2.95441	18.2913	17.2954	23.6658
3.04508	18.0141	17.7389	25.1501
2.98187	17.5438	17.2545	21.5496
2.85242	17.9435	17.4602	26.0091
3.12215	18.419	17.847	22.2527
2.98831	17.6829	17.7112	23.0705
2.88904	17.6843	17.3042	20.9936
2.92572	17.8139	17.0319	24.8776
3.07521	17.6206	17.2372	24.0205
2.88778	16.6873	17.1101	23.5327
2.80223	17.5004	17.2572	21.4342
2.89718	17.6511	17.3669	24.8938
3.05171	17.4101	16.4492	22.9393
2.95049	18.9937	16.4009	24.6086
3.13462	18.5385	17.2815	22.101
2.93034	16.7022	18.2279	22.9167
2.86277	17.9414	17.6834	20.4372
2.77983	17.6303	18.9664	22.8652
2.89957	18.0407	17.9487	21.4044
2.77379	17.2464	20.4321	20.7976
2.92234	17.8553	22.0275	22.1758
2.91055	17.9175	20.8368	23.1517
3.02768	17.1305	22.0524	22.0929
3.01367	18.1066	22.2581	23.5776
2.98038	17.6779	23.1363	23.5046
3.01279	17.7745	20.7384	22.138
3.0959	16.7439	20.2813	21.5894
2.96575	17.4648	21.6937	22.5487
3.08301	17.6325	22.3935	21.3884
3.22085	17.4265	21.9827	21.263
2.94278	17.6498	19.4823	20.5298
2.8375	18.2561	16.8264	19.2064
2.91083	17.8937	8.5451	22.8068
2.90189	18.0351	9.16914	18.6224
3.03147	17.607	10.9489	24.3048
2.79836	18.3476	13.1484	20.3266
2.86714	18.785	11.8118	22.2897
3.03374	17.4464	16.0768	23.2011
2.86389	17.4697	15.985	22.6267
3.18601	18.8266	14.2658	23.4445
2.92046	17.5381	10.5288	22.7831
2.9047	18.3439	12.4633	22.4218
2.78707	18.4473	11.5543	21.891
3.07521	18.0937	12.1362	24.1464
3.00988	18.4217	8.49868	22.3693
3.05324	18.2447	8.86198	23.3969
2.96311	18.7472	10.6101	23.0989
2.81568	18.6714	11.823	22.1769
3.08425	17.8745	9.94009	25.3851
2.91611	17.708	8.52797	26.8834
3.04427	17.4155	8.05056	24.9738
2.96397	18.0994	7.55329	26.4887
2.91728	17.9978	9.58664	21.54
2.96516	18.6072	9.69644	23.7556
3.03053	18.2227	9.53748	20.9811
3.39295	18.0108	10.072	21.1069
3.08896	16.9989	10.5856	21.3557
3.11136	18.3186	8.83838	21.4906
2.8598	18.3887	5.23508	25.0841
3.39733	17.7048	5.83467	24.5951
3.073	17.8521	5.23699	24.1356
2.9203	19.3241	4.12808	23.3333
2.89899	17.2633	5.13989	23.8904
2.83647	18.0091	9.01951	24.424
2.89478	18.4368	5.84278	24.2468
2.88001	18.1472	5.3598	25.3501
3.0806	18.1943	6.59887	22.5676
2.98741	17.8246	4.75969	20.8634
2.97903	17.3285	4.62088	21.4748
2.70012	18.0794	2.79847	21.2189
2.91584	17.5237	4.34221	20.1762
2.89774	18.3901	5.23791	22.7834
3.25098	17.6615	4.91275	21.688
2.90601	17.9729	4.37543	22.521
2.8534	17.7346	4.91884	23.8797
2.76306	17.3071	5.2882	22.9899
2.91304	16.9221	5.94708	24.1572
2.95612	18.5696	5.66451	22.6056
3.00075	16.5251	6.76098	22.3254
2.96879	17.3312	6.62445	21.9263
2.9338	18.2413	7.02148	23.1685
2.89547	18.4175	4.84847	22.1199
3.0005	18.1897	6.60588	22.5789
3.02019	18.1302	5.05428	16.3563
3.06785	17.7651	6.3055	15.8165
2.8882	17.5692	5.7177	24.7799
2.9246	17.9561	5.33532	25.6055
2.86908	19.1412	6.67589	26.8471
2.87881	18.7101	7.17929	26.0859
2.92878	18.2768	9.12114	25.1119
2.99677	18.6428	8.52769	23.1298
2.99283	16.8869	9.20031	23.4211
2.95532	18.5544	8.0897	23.3527
2.75105	16.8302	11.6606	23.71
2.87941	18.5186	11.2367	23.721
2.91009	18.9266	12.9834	23.1879
3.0191	19.1116	11.6837	22.4486
2.83453	17.658	10.5519	22.3772
2.93015	17.765	13.1185	23.8521
2.858	18.0785	11.7093	24.2896
2.85813	18.1575	12.49	24.0733
2.75284	16.9024	12.6655	24.1338
2.9284	18.8018	13.917	23.5977
3.01125	18.3166	15.1943	22.4386
3.03602	18.4835	14.5334	20.7047
3.14288	17.5291	15.5467	25.2475
2.93153	18.6441	14.6527	20.9569
2.89636	18.2138	15.1973	20.1152
2.95265	17.5609	13.0982	20.6451
2.93214	17.9216	15.0988	24.3367
2.83074	17.5296	13.8043	22.6988
3.06391	17.6596	14.4124	22.4554
2.90183	18.3367	13.0144	23.4495
2.95812	18.0868	15.6369	22.4756
2.94595	18.621	15.6708	23.7731
3.09358	17.5708	14.5012	22.4025
2.84264	18.1664	14.2605	21.166
2.86847	18.426	14.0027	22.7808
2.96293	18.1744	16.3226	21.1518
2.83568	18.2095	14.8872	24.4442
3.04531	18.7955	14.9578	24.5481
3.2302	18.1737	16.5819	21.8572
3.03425	18.9264	16.0087	21.4921
2.94133	18.7187	15.3579	21.4921
3.06692	19.2631	15.5682	22.8758
2.99957	18.9389	16.6634	23.9358
2.82881	18.3751	17.8303	22.0282
2.88522	18.6969	17.4243	20.5502
3.00735	16.6072	20.0686	21.5874
3.16937	18.8375	18.0463	22.0746
3.09446	18.7265	15.3686	22.8071
3.28259	17.4935	15.0677	22.2514
2.92523	15.9728	17.2369	23.4537
2.98384	17.7403	20.2482	22.0517
3.01785	18.616	20.0111	21.9691
2.91278	17.6281	22.8162	22.1017
3.1149	17.9712	21.6087	23.6331
2.93786	17.8295	22.4446	22.358
2.77972	18.0398	21.4875	21.6782
2.99047	17.6345	24.5262	22.9803
2.8427	18.352	25.0496	22.9404
2.98545	18.261	22.3901	21.2989
2.93156	17.2246	21.7523	23.2114
2.95698	17.8542	21.7478	23.1847
3.10608	17.6882	21.4727	22.0482
2.9426	17.09	22.0092	22.5793
2.8885	16.7811	21.7701	20.8724
2.91626	17.3312	21.977	21.6933
2.92515	17.2101	22.1877	21.7753
2.86595	16.5597	22.3969	21.9761
2.85886	16.1666	21.0042	21.6523
3.246	16.6276	23.1044	22.4866
3.03422	17.4909	21.2872	21.5798
2.96068	17.4977	21.1553	22.5231
3.03131	17.7014	21.6262	22.5592
3.17215	17.8509	21.6769	24.3758
2.95941	16.9623	21.0467	22.2621
2.91667	16.4303	22.5077	22.894
2.72957	17.3604	20.7761	23.721
2.96244	18.654	21.5033	21.5217
2.86896	17.3856	21.141	20.9011
2.88713	18.0775	20.6926	22.7475
2.85072	17.0894	21.7684	21.4699
2.82259	17.4348	21.1371	22.724
2.9511	16.9934	21.8658	22.6927
2.92351	16.5792	20.7523	23.5872
3.02651	16.6336	22.8161	22.5422
2.92188	16.396	22.431	22.5716
2.97951	17.5143	23.274	23.5696
3.0742	17.1463	19.417	22.5303
3.02949	17.7488	16.9968	22.6944
2.81345	17.6282	20.7598	23.6248
2.89699	17.1442	21.817	24.1312
3.15693	17.1726	20.7379	22.8475
2.95027	16.8702	21.2239	21.6863
2.86975	18.1617	21.6562	21.7463
2.84093	17.8883	16.8898	22.274
3.05787	17.8306	18.3051	20.9107
3.02329	18.1355	21.9553	22.5633
3.20555	17.6177	19.7769	23.3005
3.04386	17.257	18.0944	22.8928
3.00764	17.9882	25.32	23.1527
2.90316	17.069	21.5715	22.3852
2.81552	17.4914	22.2048	23.003
3.16888	16.6595	21.1905	21.3249
2.90864	17.0424	22.9801	23.2145
2.87629	16.3812	22.766	21.1277
2.88993	17.3738	22.7366	20.6807
3.00548	17.2634	20.0904	21.0772
2.74426	17.2377	21.8691	23.0693
2.82024	17.2206	18.2537	21.1586
2.9105	16.7547	20.141	21.3964
3.02399	16.7007	17.9494	21.8963
3.14738	17.6296	18.0756	23.8597
3.2653	17.26	18.4329	23.246
4.95696	16.1805	18.5602	23.7159
2.98607	18.1004	16.6154	23.1277
3.03726	17.0855	17.2408	23.8805
2.9476	17.0297	17.2697	23.8715
3.12326	16.8531	20.8351	18.7517
2.93493	16.1404	19.6081	20.3349
3.18474	17.2643	18.1817	20.7265
2.88952	16.287	22.9384	17.0324
2.98401	16.2378	23.2852	18.8726
2.80238	16.8032	22.0401	18.4442
3.09364	16.65	19.1684	20.1208
3.05998	16.018	22.9117	17.9235
3.07359	19.2933	21.1887	18.6383
3.23113	18.0927	23.0286	19.0518
3.28643	17.7838	22.6372	15.9312
2.93708	17.1955	22.2053	15.57
2.92624	17.5153	21.1906	16.786
3.05493	17.4079	22.5422	16.5105
2.87119	17.7269	21.8949	15.922
2.90657	18.2444	22.3336	15.5335
3.0778	17.3202	21.8326	15.8538
3.03391	16.8878	21.9586	15.0568
3.21784	18.3108	21.558	15.9674
3.17011	18.4453	21.1152	17.962
2.93684	17.908	21.3953	16.0792
3.01122	18.447	21.558	16.8056
2.76293	18.5461	21.7097	16.4861
3.13768	17.0165	22.4477	18.1968
3.10593	16.9392	21.4692	17.7092
2.81045	17.6799	21.6826	17.6686
2.97841	17.2902	21.8428	17.2185
3.18669	17.4608	21.8089	14.7377
2.97307	16.9817	21.0709	15.5447
3.19876	16.4779	21.9482	17.5812
3.24574	17.961	22.5275	17.0364
3.01406	16.954	21.6484	16.5934
3.10614	17.3785	22.0927	18.3793
2.97555	17.4661	21.2947	16.3123
3.14052	16.6793	21.2447	17.3598
2.97513	17.6045	22.2765	17.1132
3.16143	17.3874	22.5859	17.2885
2.93854	16.3874	21.8822	18.4912
2.83428	16.6819	22.4748	18.2339
2.86465	17.1386	23.1471	15.9921
3.04495	16.4933	24.1151	15.4299
2.93042	16.0097	20.8946	19.38
3.09857	16.7046	23.4983	19.4957
2.89485	16.9086	23.8762	16.9278
3.05028	16.9534	22.5951	18.0536
2.85383	17.7527	22.8293	17.3973
3.03829	17.3927	22.9762	15.0252
3.13794	16.9504	22.2501	16.1792
2.83557	15.7399	23.3673	15.5936
3.11604	17.1674	21.7869	14.9973
2.91207	15.641	21.5887	17.7982
2.85834	16.328	21.8063	16.5681
2.85153	16.6113	21.4487	20.2345
2.96098	16.7658	21.1132	20.2133
2.9906	17.3672	18.9687	20.5741
3.24722	18.1606	19.6738	16.8437
3.14406	17.2818	19.3924	16.7311
3.12311	17.4279	19.779	16.1362
3.13815	17.5802	19.5014	13.5748
3.16598	16.8947	20.0729	15.5155
3.1383	17.4021	19.9857	14.8878
3.06288	18.1651	16.8826	16.7988
2.95896	17.2645	15.0619	15.7182
3.18131	17.8894	18.8683	15.5637
2.96285	17.6903	20.6684	14.8994
3.09809	16.5949	18.4717	16.0709
3.28677	16.3216	20.6874	18.9605
3.22126	17.3514	18.8484	17.4952
3.08527	16.8998	18.7078	20.0085
3.06101	16.4517	20.9449	14.3388
2.9433	16.5315	20.3588	17.7536
3.09615	16.6852	21.7037	14.8208
2.89105	16.9831	19.6414	15.7252
3.01432	17.0601	21.3894	17.6754
3.11192	16.5874	21.3396	15.8492
3.15674	15.9817	21.7461	18.6926
3.13016	15.7664	23.0662	14.5215
2.8519	17.2468	21.4151	11.8352
2.95265	16.5822	22.7854	13.6588
2.91953	16.6479	20.2884	13.4395
2.93	16.3082	22.8891	14.7069
2.87314	17.2921	19.939	14.4997
2.95101	16.6015	20.0665	14.4628
3.00914	17.5699	21.2975	14.2034
5.46369	16.2703	20.6509	15.2762
2.87115	16.368	19.045	12.1607
3.01115	16.9058	21.9482	14.2336
3.13983	16.7824	21.5286	15.8231
3.04253	15.8504	22.456	15.9429
3.19491	17.4866	20.6846	14.3871
2.94574	17.4703	21.8367	15.2561
3.19187	16.7588	21.1773	15.3923
2.79138	16.4336	22.9847	13.7481
2.99154	17.4347	21.0304	14.1654
2.95947	17.1194	22.1508	14.4897
2.88335	17.4376	21.1998	15.0335
2.72842	17.1918	20.5774	14.6421
2.91618	16.977	22.9127	16.4042
3.08189	17.4112	20.0527	14.8055
3.01659	17.1542	22.175	14.0004
3.14263	17.0206	22.0807	12.8898
3.15869	17.8567	20.3782	15.3653
2.88468	18.2498	18.9859	14.1523
2.85697	18.0087	20.8095	15.7653
3.11951	16.697	21.0812	14.88
3.18657	17.105	20.1509	15.2756
4.34419	16.6901	22.1886	12.5125
5.32648	18.0288	19.7054	13.2162
3.25212	16.6319	22.1574	16.2979
3.35096	17.0455	22.1783	15.1337
3.06194	16.5971	22.838	15.1955
3.11556	16.8345	18.2295	12.9541
3.21816	17.7305	18.3631	17.5216
3.10397	17.5066	17.85	16.8303
3.50112	17.911	19.2159	14.6679
2.93232	17.1289	18.3052	14.453
2.93425	16.9908	18.6568	14.0197
3.45941	17.9673	17.4322	15.3796
2.97459	19.0416	17.9189	14.5493
3.19397	18.2144	16.4467	14.7642
5.038	16.8051	18.375	15.8662
5.42422	16.4806	18.6084	18.3388
5.07366	17.5955	17.8497	18.6901
4.44734	17.5545	18.4605	14.9938
5.53972	17.1792	19.4993	18.789
4.78512	16.4249	18.2734	18.9701
5.05738	16.6726	19.0387	19.874
5.35976	17.0339	19.2924	19.4858
3.75693	18.5938	19.0641	20.5543
3.45985	17.953	19.3156	19.6875
6.01821	17.4942	22.5209	20.8877
5.34742	16.7344	19.5411	20.2799
3.21181	18.1789	18.2794	20.7904
5.64566	17.1081	20.8303	22.027
5.64252	17.3046	23.0344	18.3001
3.4588	17.2545	19.2162	15.9788
5.67332	16.3326	23.2269	17.36
4.56899	17.3715	23.9214	17.8924
3.86483	17.5693	23.552	16.0748
3.25583	16.4308	22.9056	16.1467
3.11406	17.3331	23.7599	17.6693
3.10158	17.908	23.1991	16.2822
3.29829	16.9725	22.2206	16.9487
2.96137	17.6409	23.5421	14.3911
3.01817	17.3909	20.6717	17.253
3.27191	16.7701	20.6927	16.8895
3.48007	17.1846	20.0647	17.0043
3.10453	18.3141	23.3205	17.2956
2.97115	16.5439	20.6188	17.1888
2.98924	16.8557	21.5672	18.3621
3.23684	17.0734	22.1495	16.241
3.41705	15.5436	21.1706	16.0549
3.01417	16.6083	24.2897	16.4606
3.04549	16.6909	21.7765	15.5524
2.99601	17.0951	22.3104	15.401
3.17916	18.6616	19.8919	16.0009
3.07952	17.3611	17.4721	16.2434
3.19663	18.304	19.053	16.4871
3.04872	17.3237	22.1462	16.1201
2.96123	16.5788	22.2598	16.389
3.01658	18.7904	21.969	18.5033
2.84093	16.775	21.2261	17.3186
3.13058	17.374	21.102	13.1823
2.89711	16.9408	22.6119	12.3597
2.85092	17.1758	23.2384	12.5649
2.99307	17.3667	20.676	15.6399
2.97896	17.7972	20.8743	12.8016
2.91866	17.0787	21.5434	11.8012
2.98289	17.2361	21.1484	13.6288
2.97383	17.6889	21.3331	14.2426
3.11738	16.771	22.2935	11.5972
3.14197	17.509	20.6718	11.854
3.17351	17.6929	20.1468	13.0175
2.9653	16.8806	20.64	12.3633
3.22103	16.3903	21.465	16.2331
3.00357	16.7639	22.2703	14.7532
2.93382	17.9952	20.7137	16.7796
2.98061	16.8086	19.4135	15.0912
3.05321	17.4708	20.9179	13.176
3.07748	17.0116	21.787	13.5849
2.89028	17.5343	19.1934	12.7317
3.0173	17.1523	19.6391	14.8836
3.0453	17.0103	20.5047	14.221
2.9279	16.518	18.8319	16.9667
2.97904	16.5959	19.3548	16.7062
3.0519	17.1294	21.595	15.3114
2.98222	17.3714	20.7123	17.4296
2.91935	17.8215	21.6869	16.3301
3.10307	16.9011	21.6419	15.1919
3.1327	17.3087	19.0716	15.7834
3.03766	17.091	19.9956	17.2085
2.91729	16.5889	20.523	15.3653
3.08521	16.9274	21.8776	15.3527
3.02225	16.7843	19.0944	15.6185
3.06704	17.0865	20.6312	13.1323
3.19131	16.6152	19.0822	15.2547
3.06912	17.6187	21.1372	14.9815
3.17507	17.2765	22.0731	18.203
3.17633	18.6	19.9999	17.3073
3.07709	17.281	20.3821	17.2808
2.90127	18.7474	20.0559	16.7787
3.0312	17.087	20.9981	16.6108
2.97592	16.9297	22.6565	15.9583
3.27052	16.7546	19.9221	18.1211
2.97982	15.1607	20.443	16.2997
2.85312	17.0752	18.9934	16.8003
2.85899	16.8964	20.6209	17.3665
2.93386	17.2308	21.6042	17.0177
2.77432	17.465	21.1722	18.9257
2.90188	16.9473	22.3072	13.6462
2.86696	17.1262	22.0443	13.5071
2.92788	16.5345	23.1425	11.6471
2.94261	16.5183	23.6425	12.7766
2.93457	16.4432	17.8029	12.7738
2.95661	17.4528	20.7151	14.1824
3.04549	16.2787	19.9881	13.2257
2.93304	16.843	21.4045	12.8539
3.09241	16.1978	19.4787	15.1954
2.99027	17.4806	21.0444	16.6279
2.92407	17.1002	18.5615	19.6488
3.07247	16.8018	23.4488	13.7336
2.77462	16.6174	21.1682	14.5715
2.86889	16.7639	23.245	16.6896
3.69023	19.0564	19.392	13.4013
2.75845	17.8912	22.3014	12.0792
2.88642	18.6912	19.5786	13.1508
2.96211	18.215	18.4863	12.442
2.7906	18.3583	21.5307	12.6702
2.83981	18.9642	22.5708	14.0227
2.94255	18.8782	23.1866	13.5266
2.90078	17.6854	18.7152	12.7199
2.88521	18.9267	22.3384	12.7221
2.9703	18.3341	22.1815	13.1736
3.23329	18.4051	20.2141	13.7725
3.01598	17.3391	21.9373	14.2155
2.91772	17.6557	22.9554	13.207
2.94519	18.5984	24.0796	14.063
2.98309	18.3452	22.788	13.9099
2.79886	18.4273	23.0561	14.3234
2.85268	19.1081	22.7643	14.2107
2.84165	17.7527	22.4007	12.9985
2.84314	19.121	23.028	12.1508
2.99434	16.5736	23.8532	12.2568
2.89652	15.2653	23.0917	13.5844
2.98118	17.2393	21.5774	12.9678
3.06088	16.1661	23.3194	15.2011
2.9157	17.8407	21.6982	13.8572
2.90778	16.1871	21.7173	17.0107
2.99855	17.2919	22.6377	15.2568
2.91479	17.7169	23.1272	16.5166
3.22711	17.8548	21.191	15.1284
3.03075	17.3191	22.7512	14.04
2.98875	17.795	22.5661	14.9514
3.21934	16.8302	23.3597	15.7838
3.04303	16.5199	22.3963	17.0371
2.89852	15.485	22.6992	15.5595
2.83275	16.2623	23.2993	13.2864
2.89117	17.1963	20.5199	12.2588
3.01837	17.0585	22.459	10.8788
2.92826	17.8878	19.1691	11.2457
3.02142	16.176	22.4171	11.5941
2.98142	17.4746	22.8739	10.4578
2.89651	16.7584	22.451	11.5949
3.08495	17.6889	22.4777	12.1445
3.02815	17.3911	23.4714	10.9858
2.86102	17.5167	24.534	11.1302
2.92243	18.1581	23.7675	10.9933
2.78157	16.9103	23.0689	11.6358
3.00626	16.759	22.2944	11.0391
2.9426	17.7307	21.7434	10.8372
5.36595	17.0646	19.5198	10.0194
4.80583	17.761	20.8759	11.0491
3.1979	17.3291	22.0207	11.4225
2.76727	17.5108	20.649	10.6506
2.81326	17.0418	17.5652	9.65262
3.39608	16.9802	20.5055	9.39473
3.02325	17.499	20.6698	10.1513
2.84595	17.4573	23.4836	9.92527
2.89846	16.4233	22.8974	10.1138
2.92526	16.3161	21.7518	11.4347
3.03386	16.9639	22.673	11.1396
2.73826	16.6829	24.2132	12.4561
3.5594	17.1821	23.669	12.1367
2.74669	17.2895	22.6504	11.2862
2.91374	17.4319	19.7979	10.5797
3.02422	16.9485	24.0564	11.2049
2.98428	17.542	19.3677	12.1108
2.83756	17.4341	20.9024	13.0587
2.83612	16.6376	18.0512	12.1129
2.85892	16.764	18.1998	12.2216
2.87324	17.4577	20.7082	11.5367
3.02862	17.1415	21.1359	13.5085
2.99834	18.4712	21.4045	13.563
5.12829	17.0845	21.1722	12.8303
5.42783	16.1629	21.2703	12.8776
4.78546	16.7654	23.2648	12.48
5.49594	15.7437	22.1527	12.2415
5.7282	15.9208	21.5962	11.6984
5.92039	16.4615	22.0512	9.81864
5.54453	16.6479	21.2447	11.3921
4.80073	16.1648	21.7233	11.537
5.19824	17.3438	21.7326	11.2438
5.47828	16.8288	19.0147	12.9113
5.22152	16.2439	22.9559	12.662
5.42369	18.1444	20.6169	12.0776
5.16644	18.7335	22.2068	11.622
5.79126	17.5281	22.0947	10.988
5.49303	18.7232	20.3615	11.4816
5.71227	18.4191	21.9614	12.3085
5.20251	16.3868	21.8258	12.0349
4.71434	17.3886	21.8323	11.4381
5.41012	17.1065	21.2086	11.8171
3.28586	17.5342	20.9762	12.085
7.25656	16.8795	20.1118	12.4611
7.78052	17.8235	19.6286	12.2524
6.78731	17.9285	21.8691	11.9749
7.14332	17.2094	21.2811	11.7732
7.67464	18.8734	23.4163	11.722
7.79426	18.6901	22.3642	11.4237
7.95133	18.6896	22.4097	11.1406
7.37713	18.579	21.3588	11.1978
7.40503	17.1544	22.2505	12.3243
7.59096	17.232	22.4998	12.2044
8.02174	18.197	23.4911	11.3672
7.4388	18.7905	22.9971	12.3232
7.93167	19.1664	20.4916	12.7127
7.76866	17.5883	20.9483	12.4448
7.5962	17.7421	22.7202	11.8902
7.64923	18.7137	21.2164	11.4223
7.37959	15.6463	21.9551	12.1512
7.43438	17.4072	21.0047	12.1368
7.5686	18.5414	20.3356	10.9177
8.22944	18.2505	20.1774	11.8034
7.57177	17.6671	20.402	11.283
7.52842	18.2524	21.0013	11.5377
7.4279	18.4752	20.3138	11.3409
7.78893	16.5801	21.3776	11.6837
7.36329	16.9447	21.2198	11.1886
7.92211	17.2396	20.3286	11.0492
7.4897	17.4833	20.7294	11.2111
7.76161	17.9215	20.9721	11.491
7.47105	18.7061	20.5456	11.9447
7.43508	18.4756	22.4324	12.494
7.81234	19.1811	23.041	12.9266
7.62318	19.2694	22.6285	12.1741
7.44832	18.4994	22.8671	12.2703
7.74331	19.7263	23.1185	12.0067
7.61126	17.7412	19.594	10.6955
7.32254	18.5585	18.3607	11.0016
7.77489	17.7797	19.4716	11.0026
8.28751	19.4492	20.5421	11.9939
7.69266	18.096	21.4978	13.787
8.0614	17.9375	21.9123	11.163
7.45191	17.8664	20.9772	11.3902
7.10455	17.6629	20.9023	11.5696
7.26236	17.0888	21.3463	12.126
7.82084	17.4132	21.0432	11.763
6.50596	17.3939	21.1931	12.0679
7.3605	18.5387	21.2986	10.9484
7.37274	17.1533	21.6702	12.0375
6.76015	16.9472	20.6709	12.1064
7.40771	17.0777	20.7588	11.4501
6.02011	17.1573	21.6341	11.9285
6.49475	16.805	21.2552	11.5138
6.12334	16.8127	20.6519	12.8358
6.37901	16.4165	20.9242	12.2022
6.26374	16.8148	21.3185	11.0715
7.48505	17.2152	20.1313	11.5903
5.45684	16.5945	21.3559	11.71
7.02455	15.8228	21.6854	11.7658
6.94261	16.1364	21.836	10.7346
7.19718	15.8816	21.839	12.4998
6.9168	16.4835	22.9967	11.8909
7.48109	16.731	21.7854	12.3485
5.85356	16.9325	23.5269	11.6425
5.70668	16.4599	22.0383	11.4293
7.3203	16.5208	22.4347	12.3851
6.23466	16.1483	22.677	11.8011
6.95677	17.7403	22.6545	11.5902
6.78378	17.6219	21.9795	11.288
6.9294	17.1855	22.7374	11.4125
7.29289	17.1726	22.692	11.246
5.78281	17.2208	21.7312	11.4469
6.47387	18.3034	21.2573	11.8634
6.33571	17.3079	22.2002	10.9224
6.01311	18.9986	22.2289	12.3815
6.34834	17.3106	22.1097	12.4463
5.62191	17.4862	21.7897	11.139
5.84422	17.3044	22.5954	13.215
5.8273	16.991	23.3344	13.1414
5.96376	17.4742	21.7979	11.5569
6.31596	17.8799	24.0908	12.0657
6.14755	16.7822	22.7919	11.9589
5.771	16.3726	22.9304	11.8776
5.75994	16.2485	21.8305	10.3493
5.76011	17.4517	21.7803	11.8941
6.37126	17.5775	23.7457	11.9201
6.3109	17.5453	22.2331	11.6665
6.06357	17.464	22.7477	12.3641
5.87664	17.2365	21.7779	11.2342
6.36046	18.3088	21.3956	10.5119
5.86517	15.9835	21.6334	12.1306
6.18122	17.9293	22.3389	11.7531
5.75354	16.8272	23.0785	12.5887
7.06797	17.0734	21.6006	12.3085
6.82137	17.5185	20.6123	11.8101
5.88811	16.3079	23.2956	11.8524
5.85087	16.4754	21.557	11.3427
6.38869	18.3152	21.3075	12.3913
7.41217	18.2727	21.4482	13.1931
5.98547	17.7074	20.9592	13.1347
5.46579	17.8951	21.4594	11.4164
6.12274	17.1023	21.2127	11.4536
5.985	17.2719	20.8289	12.6127
6.50123	16.8214	22.7303	11.8247
5.99104	17.6924	21.8474	11.6951
5.72864	16.5011	20.9288	12.5632
5.77708	16.4323	21.0603	11.8268
7.3979	16.2247	21.0777	10.681
5.50139	16.8792	19.9859	11.8054
2.93129	16.7557	23.5001	11.9505
3.09302	16.625	21.4294	11.9186
2.96893	17.1231	22.1619	11.7585
3.23711	16.7502	21.0183	11.4601
2.93095	16.051	21.6382	11.9539
3.20279	17.9723	21.5426	12.2829
2.90983	17.4541	21.7456	11.8687
2.88347	16.9777	21.8699	13.6084
2.85568	16.3233	21.2032	11.2461
2.84882	18.0956	22.2785	12.5503
2.92597	16.6517	22.7689	11.9206
2.68395	16.9716	21.814	12.5053
2.97285	16.7403	21.3562	12.342
2.90882	16.1437	22.5486	12.3003
2.86172	16.5434	21.3877	14.8656
2.77238	17.4733	22.0688	15.2078
2.90524	17.3377	22.9653	13.4523
2.72256	16.333	21.961	15.217
2.79918	16.1825	21.167	15.4054
3.11867	16.4097	21.5758	14.5722
2.81036	16.7585	18.0438	15.166
2.79133	15.9156	16.4121	15.0384
2.89049	16.8181	22.4608	13.3206
2.83487	15.4142	18.8135	15.1986
2.897	15.6711	22.3154	13.9454
2.95226	16.1325	20.733	15.7186
3.11715	15.8139	18.8757	14.548
2.88196	17.3724	19.6214	16.0113
2.90643	16.7353	23.0268	16.1647
3.0814	17.1528	22.3476	17.0847
2.96356	16.9569	23.3414	16.0025
3.02036	16.2798	18.7017	14.5487
2.82234	16.5048	22.5952	14.0661
3.04969	16.8268	23.5281	13.9254
2.87238	16.2956	20.3402	14.9493
2.93238	15.575	23.4447	14.7258
2.7713	16.0723	23.7402	17.3421
3.0395	16.2658	22.7377	15.6785
2.99527	16.2268	25.8075	13.5299
2.96164	16.4842	22.4114	14.2235
3.14975	15.8192	22.5243	14.0948
2.93083	17.1261	20.2399	13.7954
3.01959	17.8658	20.4837	15.8082
2.84905	17.328	19.6713	15.1796
2.96654	15.961	21.6846	13.8367
3.0435	16.117	20.7125	14.032
3.0928	17.9305	20.3111	14.2301
2.94764	17.4047	20.3918	14.7074
2.84361	15.8549	19.3834	14.7681
2.93263	16.252	19.9094	15.5034
2.97303	17.3271	21.0482	15.0502
2.93894	15.5171	20.6055	14.7192
3.06825	16.1843	20.6297	14.4663
3.07814	16.5585	20.4431	14.0229
2.96759	17.1316	19.4989	14.1265
2.93673	16.8987	19.9297	14.4369
3.21912	17.0493	19.4454	14.5883
2.91261	15.573	20.4046	14.2221
2.81079	15.8404	20.2976	14.5798
2.96629	16.8346	21.333	14.751
2.851	16.3984	20.766	13.7767
2.97935	15.5072	19.8121	13.9705
2.89815	16.4708	22.0014	14.1113
2.77017	15.6729	20.7032	14.4029
2.93729	15.7248	19.3058	15.6663
2.97892	15.9549	21.3599	15.4055
2.87146	16.1896	20.9953	13.6571
3.13997	16.6596	20.589	13.5944
2.98025	16.495	19.8086	13.3709
3.03613	16.7955	22.1659	14.7196
2.99365	16.6561	21.06	15.7822
2.81819	18.6216	20.5737	15.1823
2.94365	18.6781	21.1739	13.3787
3.0734	17.7964	19.8524	14.3562
3.08411	15.3489	21.2164	14.9152
3.70336	16.8917	21.6715	14.7093
3.11013	17.271	21.2499	14.2974
3.1198	16.1355	21.2022	14.5041
3.35453	16.3427	22.0598	14.927
3.12195	16.4992	20.6368	13.2081
3.04317	16.3474	21.347	14.6136
3.29717	16.2138	21.6932	14.5587
2.91673	14.8383	21.2302	14.0126
3.12322	16.8735	20.5236	15.9124
3.24226	14.0001	21.3835	14.654
2.78306	15.6948	20.0084	15.5331
2.87577	16.8859	20.6862	14.0851
2.90658	15.4754	20.103	15.2569
2.81987	16.1697	21.323	15.8183
2.81548	16.7678	20.9439	16.0761
3.01867	16.9045	19.997	15.8041
3.48468	16.4157	20.8905	14.8968
2.92592	15.5575	20.0166	16.123
2.91496	15.5041	22.598	16.9206
2.91502	15.282	20.6115	16.87
2.8475	15.6949	21.7327	15.7272
3.18682	15.9211	21.2118	16.7485
2.90912	16.3484	20.2225	15.2937
3.05916	16.8074	20.6215	16.9786
3.04968	17.9953	22.3656	17.4352
2.8909	16.4948	20.69	16.3099
3.07954	16.7952	20.586	15.6759
2.79843	15.2366	21.1802	16.2902
3.09596	16.8818	21.847	14.3519
2.99735	16.2383	22.0415	15.4675
3.0702	17.5048	22.3769	15.8425
3.0908	16.0754	23.6873	16.4867
2.94167	15.9647	21.0467	16.8651
3.17103	16.0616	21.1742	17.578
2.99216	17.2468	21.948	17.8309
3.30808	17.6667	21.0021	15.5386
2.89049	16.9038	20.9003	15.6175
2.88391	17.4809	22.8867	16.1235
2.97195	16.1487	20.6651	14.5005
3.18113	16.5805	20.3328	15.68
2.95861	17.113	22.2947	15.8686
2.84609	15.9464	23.4286	14.9864
2.90459	16.3288	21.2099	16.7108
2.98927	16.3519	23.0065	15.3973
2.89763	17.1984	19.9384	16.0402
2.92064	16.1835	22.5517	16.3892
2.9727	16.7369	21.7307	16.3722
2.90561	15.4198	18.8439	15.9526
2.88753	15.0564	20.5922	13.1965
2.98665	16.3834	20.4429	13.4475
2.9434	15.8966	19.6808	13.2631
2.97215	16.3369	20.737	13.1133
2.87546	17.3704	21.1238	13.6848
2.7438	16.6912	20.9537	13.9524
3.11007	17.8169	21.0243	14.0578
2.92104	18.0564	20.306	13.6925
3.38543	17.9994	18.992	12.3882
2.83084	17.0765	21.2632	12.9321
2.91675	18.3856	20.1331	13.0168
2.9124	17.7274	20.7829	13.593
3.04304	16.881	21.8744	12.6638
2.92517	17.5253	21.6359	13.4092
2.98867	17.5765	21.2977	13.6597
3.1538	17.7567	22.1479	13.0532
3.12325	16.8034	23.8649	12.3041
2.98913	17.0153	20.1007	13.076
2.76759	17.3918	19.6682	13.077
2.98391	18.5911	19.0672	13.1729
2.9159	17.786	21.9694	13.4318
2.8828	16.5044	22.0208	13.4133
2.78341	15.562	20.4099	13.2995
2.82237	16.053	23.1665	13.1205
2.96499	16.5559	20.551	13.1263
2.95456	17.5899	20.7822	12.6078
2.91869	16.1864	19.7862	12.4622
2.87481	17.3335	18.9418	12.7287
2.99243	17.3149	20.9584	13.5572
2.90632	16.9942	16.8362	12.8985
3.01603	16.8407	21.9728	12.5759
2.8396	17.261	17.811	12.6374
3.09154	18.5962	17.1926	13.3045
2.98882	17.2014	21.248	12.8256
2.89016	18.0555	17.341	13.0841
2.96464	17.7533	19.0202	12.957
2.86107	19.1285	16.7948	13.457
3.25173	17.3435	17.5627	13.727
2.96505	17.9645	22.8478	12.6558
3.03245	19.1919	22.5697	13.359
2.78626	17.0512	21.553	13.0467
3.07801	18.1251	23.1876	13.1588
2.78915	17.7012	21.5949	13.8921
3.15312	18.3522	21.7992	12.9903
2.93779	18.8003	21.8973	13.8912
3.10124	17.5935	22.9003	13.4357
3.29734	16.1216	21.8632	13.1847
3.05655	15.1649	22.6173	13.9143
2.94547	16.3926	22.9835	14.2165
2.92269	15.8674	20.515	13.3829
3.01706	16.2855	21.5305	14.0594
3.14522	15.9281	21.7895	14.5425
3.04628	16.9044	22.2957	14.4412
3.00096	15.7356	21.6019	13.7666
2.93791	16.5674	22.6443	15.4756
2.90548	16.9395	21.4184	14.7627
2.90453	16.8048	23.3133	14.6684
2.95436	16.4877	23.2613	14.6504
3.08837	16.6179	22.4503	14.7453
2.87184	15.767	20.9468	12.9858
2.88697	16.3066	20.612	14.0157
2.8204	17.7722	23.2684	13.8317
2.93918	17.3217	24.1805	14.5295
2.82356	18.8733	21.8485	14.3583
3.09338	16.6749	20.6213	13.8043
3.00207	17.6336	20.0535	14.2237
3.16941	16.949	20.672	14.3186
3.17743	18.176	21.6858	12.8642
3.1592	17.2814	20.9374	14.398
3.10988	17.5149	21.5753	14.5569
3.12287	17.3358	21.4419	16.3178
3.17657	17.0113	20.2557	13.754
3.08819	17.9779	21.731	15.1513
2.68846	19.5164	21.3184	15.064
2.85794	17.6706	22.4574	13.5708
2.9758	17.1084	20.8104	13.9591
3.02781	17.4985	20.7185	14.4141
3.01571	16.4255	21.0982	14.9191
2.85268	17.7887	20.9847	14.3203
2.88851	17.6421	20.6417	16.8637
2.86087	17.9621	20.2151	14.1896
2.76328	17.5663	22.1686	14.8021
2.81391	17.4598	21.2344	14.3855
2.89671	18.5172	22.3445	14.1676
2.94697	17.1274	20.4769	13.4869
2.81942	15.702	24.011	13.5728
2.97523	16.5065	23.03	15.032
2.77793	15.3003	21.6711	13.7403
2.84666	15.93	19.0542	13.8981
2.8787	16.828	16.8115	14.0209
3.04054	16.9103	20.9614	15.0004
2.91127	16.4206	17.7957	13.9853
2.92881	16.5204	20.974	14.3591
2.9642	17.5577	21.6402	13.6948
2.79643	17.2187	20.4468	14.4178
2.97358	18.8336	22.7175	14.5086
2.94029	16.0071	21.5101	14.368
2.92537	16.7408	19.3845	14.2674
2.92986	15.8221	18.8624	14.7311
2.94029	15.621	22.2336	14.308
2.86457	17.1503	21.0304	14.1696
2.90381	15.9752	20.2818	14.7367
2.91688	17.5948	22.3599	15.1725
2.93586	15.5816	20.686	15.0338
2.8389	16.3809	21.338	15.0976
2.90045	17.1868	21.7951	15.5444
2.95557	17.9348	20.1081	15.0362
2.92393	17.2016	22.1699	15.0076
3.02434	17.4141	21.2752	14.8808
3.0902	17.3715	22.0893	15.2116
2.9338	17.6965	17.6482	17.5671
3.0199	17.7707	20.6148	15.6503
2.82887	17.0136	21.0579	17.264
2.79675	17.855	21.2656	17.1107
2.79281	18.3112	22.5215	16.857
3.00709	17.7542	22.0891	16.4528
2.82612	18.7748	21.0353	16.2997
2.80231	17.1968	21.8815	15.624
2.81549	17.9775	22.1612	14.006
2.83734	16.7846	21.0575	14.6308
2.75815	17.4221	20.3757	14.6951
2.82993	18.5364	22.5877	14.7001
2.8684	18.2949	21.787	14.992
3.06681	18.8195	20.7506	14.482
2.83901	18.4471	21.1568	13.4404
2.99774	17.9336	21.9892	15.528
3.02004	17.0014	18.1263	15.2675
2.90341	17.351	18.3034	14.4484
2.93172	17.4223	19.5129	13.8112
2.92886	17.8783	22.3263	13.3455
2.81519	17.8466	21.3875	14.2866
2.90824	17.3429	22.6377	13.8516
2.97492	18.49	23.4749	13.434
2.77048	18.2452	21.803	13.0521
3.06244	17.9169	23.2533	13.9204
2.76017	17.0665	22.0295	14.3502
2.84662	17.9633	22.3975	13.7418
2.86652	18.308	23.843	14.0179
2.90431	17.7637	22.5809	15.262
2.84824	18.386	22.6135	14.4652
2.83862	17.5696	22.2616	14.2851
2.86944	17.6802	24.242	14.6755
2.92597	18.5015	19.01	14.1671
3.0316	18.0241	20.5635	13.9009
2.81684	17.8465	20.9825	14.5582
2.86115	16.7286	22.0062	14.5321
2.97666	17.0268	23.0364	14.3987
3.13543	17.6686	22.784	13.7252
2.89862	17.2626	23.0827	13.6801
2.82435	19.2523	23.8647	13.7731
2.98364	18.0653	21.7311	14.1233
2.83461	18.7455	22.7251	13.2927
2.94543	18.1351	19.9421	13.6768
2.93181	18.5584	20.7092	13.3019
2.94117	18.2933	17.9515	15.0779
2.78916	18.0688	20.8148	14.8663
3.05008	18.0831	17.7176	15.7197
3.09175	17.1289	21.4765	15.2316
2.86804	18.3473	21.8441	14.8785
2.97195	18.6835	22.3775	14.6625
3.02233	17.6605	22.1507	15.1842
3.02624	17.6368	21.8931	14.0208
3.07557	17.1172	18.7467	14.8798
2.88196	17.3996	20.1368	14.2444
2.8686	18.3457	22.3519	15.4872
3.07098	18.0582	23.3492	15.4584
3.01163	17.6766	21.0186	14.2738
2.98097	17.1224	21.4762	13.4489
2.99167	17.777	20.0585	13.5288
2.95483	17.4912	18.6532	14.333
3.0112	18.0487	20.1878	15.1756
3.03943	17.285	22.4872	14.3439
2.96265	16.9072	20.1054	14.947
3.15956	16.4447	21.815	14.2655
3.05905	18.1151	22.3708	15.1783
2.79124	17.7591	21.1158	13.5709
3.0961	18.1704	21.3785	14.2495
3.0877	17.8485	22.059	13.1721
2.96541	17.096	21.6875	14.7582
2.91076	17.8728	22.7375	13.3745
2.95536	18.4077	21.2642	14.7547
3.05537	17.7423	20.3048	13.9374
2.98833	18.1833	20.2048	14.1038
3.17648	17.342	21.6176	13.8113
2.95211	18.7855	21.6068	14.0458
2.87989	18.4819	22.3262	14.076
3.01006	18.7136	20.9119	15.8578
2.86179	18.1213	20.7409	13.2828
2.99556	18.6949	21.443	15.3516
2.95067	18.7285	20.3339	14.3132
3.07151	18.8186	22.2843	14.3821
3.17354	17.4909	22.5643	15.1215
3.27453	18.9215	22.692	15.6108
2.85668	18.1619	20.7013	15.5965
2.87341	16.2495	17.541	16.1935
3.02573	16.9384	18.4285	14.5621
2.98587	17.4103	18.8081	15.8601
2.87432	18.0436	22.3979	14.3997
2.91488	16.5674	22.4197	14.728
2.96218	16.4084	22.9187	13.6702
2.93089	16.9701	22.172	14.3976
2.77232	17.7944	22.9008	14.3878
2.84822	16.5546	22.0789	15.0927
2.97856	16.9701	19.2087	15.3361
2.90003	16.6894	20.6954	15.9328
2.89261	18.3598	22.1983	13.4899
2.82881	16.7947	21.8193	14.2791
2.91058	17.2589	24.3736	15.0508
2.76471	16.5889	23.3998	14.3249
2.88275	17.1059	20.5096	14.9676
2.95449	16.497	24.6921	15.6053
2.99468	16.8271	23.9003	15.0481
2.88948	16.6981	24.2745	13.885
2.83848	16.513	23.7823	14.4327
3.03296	17.4042	18.2039	15.5457
2.84525	16.6882	18.963	14.7782
2.92803	16.7662	18.7667	14.8118
3.02017	15.634	22.3071	13.9507
2.85372	17.1398	22.3955	14.1592
2.82653	16.5947	20.8345	15.0239
3.04956	16.3429	18.4473	15.0418
2.76747	15.5922	19.283	15.4923
2.90719	16.8469	25.0549	16.1858
2.89824	16.7886	23.008	16.1214
3.07198	18.49	20.8536	14.4372
3.11239	18.0835	18.2689	14.885
2.96523	18.4123	19.7648	15.0186
3.07406	18.6222	22.9983	14.9944
4.33997	19.0383	20.5132	15.209
2.87404	18.6858	21.4341	16.036
2.89492	20.0546	20.5728	16.4647
2.929	18.5904	22.8646	16.5771
2.91615	19.2965	20.659	16.2485
2.9181	19.8183	20.6746	15.4242
2.90472	18.0347	21.8725	13.8749
2.93872	18.8415	21.6633	14.8796
2.99288	18.7938	21.8663	15.2767
2.98869	18.581	21.3702	14.2211
2.8092	19.4895	21.1474	14.7165
3.11397	21.2277	21.256	15.8866
2.95779	20.6563	20.0064	14.4783
3.03885	19.3373	21.236	15.2249
3.09142	18.0568	20.4016	17.0981
2.90361	19.0202	20.7898	14.703
2.9756	19.0814	20.7068	15.1125
2.8939	19.2958	17.2151	14.2261
2.83035	19.5341	25.2607	13.9293
2.9138	19.1719	20.1593	12.8828
3.02144	19.3702	22.6797	13.6118
2.89933	18.8618	23.3283	14.7266
3.12046	18.1405	23.7743	13.6346
2.76805	18.5022	24.2966	12.4178
2.85985	18.7255	24.4613	13.3555
2.91768	19.7081	23.0157	15.0572
2.83679	19.0121	21.3147	14.4878
2.9083	19.9813	21.7287	12.8944
2.97134	19.939	26.1709	13.6817
2.93437	20.7172	26.6024	13.7775
3.05022	19.656	22.7694	13.2953
2.87584	19.3351	23.5388	13.0227
3.07697	19.6657	20.7326	14.2168
3.05441	18.8764	21.9344	13.8908
2.77335	19.8335	21.5596	12.9882
2.99563	19.8564	21.7709	13.3804
3.15525	19.994	21.372	12.8313
3.09899	19.9476	21.5161	13.5605
2.93381	19.4968	23.7315	14.0242
2.8856	19.6421	19.5547	13.7303
2.98082	19.5079	21.6621	13.7561
2.97331	19.4801	20.1976	12.9844
2.83723	20.0192	19.6139	13.8773
2.83727	19.1976	20.9765	14.132
2.84004	18.4811	20.8758	14.0748
2.7369	18.9603	21.211	13.9804
2.87792	19.6531	20.1044	13.3448
3.12714	19.5655	21.4713	12.5138
3.0281	18.7052	20.5476	13.9663
3.17158	19.4025	22.6512	13.8686
3.38812	19.1804	22.3593	12.7933
2.85255	19.842	23.1125	13.231
2.84327	20.2062	20.5065	13.9243
2.92278	18.8233	20.7085	13.8117
3.24336	19.7177	22.3672	13.5343
2.96904	19.1737	22.3167	15.0047
2.8181	18.9359	23.2516	14.4008
2.94854	19.2377	20.4458	13.7792
2.88022	19.4417	23.1508	15.2869
2.85006	18.3664	21.2833	14.2039
2.83145	17.4386	22.0596	14.1708
3.05637	19.0112	22.9053	13.953
2.86538	16.8049	22.7097	14.6055
2.74432	18.064	23.5267	13.5757
2.87847	18.3274	22.4423	13.8215
2.96292	16.5592	19.1722	14.1812
3.08657	17.2646	21.6538	14.5608
2.96814	17.9655	22.9894	13.9491
2.97399	17.3438	21.9522	14.3739
2.92803	18.1942	22.5135	14.0751
2.88337	17.7953	20.8663	14.1657
2.92277	19.0793	20.8794	14.1903
2.85132	19.3134	21.8757	15.0693
3.16585	21.2042	21.2436	14.3357
2.90457	20.6413	22.0665	15.3228
2.95947	21.5057	23.7914	15.3988
3.02081	20.3638	22.8838	14.9787
3.23379	22.0044	23.4828	14.4478
2.94491	23.0456	22.0581	15.1006
3.05018	23.7091	18.8474	15.074
3.01345	22.1098	20.9396	14.6443
2.99428	21.1308	21.3859	13.8144
2.82365	22.2575	18.6164	14.5309
2.93083	22.1811	22.941	14.8447
2.78354	21.9172	19.0373	14.7961
3.12412	21.555	20.5404	14.7584
3.03641	20.7884	20.6764	14.5672
2.86517	21.8187	21.4451	14.3706
3.02612	21.5692	22.1761	15.0858
2.91049	21.0111	20.9887	14.5885
2.9545	20.5242	23.1013	15.1502
3.15198	21.6056	22.6842	15.235
2.93579	21.2521	21.6344	16.0031
2.86324	21.0011	22.0327	15.0217
4.56398	22.865	21.6319	15.5819
2.95271	22.5779	22.5865	14.5118
2.93313	20.208	22.248	15.5971
2.86776	22.8729	22.7733	13.5129
2.92804	22.0472	22.4145	14.6631
2.79133	24.8238	22.1599	16.1532
2.9702	22.9573	16.7577	14.8992
2.87169	25.3346	16.7853	13.8241
2.86279	23.5809	21.7036	16.1645
2.92781	23.2135	17.0833	14.6491
3.13557	23.4166	19.3232	14.1609
2.80123	21.6275	19.0412	15.4399
2.97257	22.1594	18.5484	14.461
2.97684	21.7881	20.6484	15.0762
2.98506	22.916	22.169	15.5467
3.08691	22.826	24.0604	15.8346
2.82525	22.8352	18.8754	16.0463
2.94243	24.2906	19.9791	15.8643
2.79064	23.86	22.1365	15.5236
2.94022	22.9572	23.1764	15.2389
3.0403	23.117	21.1115	15.04
3.078	22.073	18.9906	14.6326
3.19845	23.82	19.2104	15.6488
3.05486	22.0275	20.5214	14.4286
3.0988	23.4317	22.4879	14.9903
2.9438	23.1378	20.0037	15.4519
3.01017	22.7148	18.0988	14.1096
2.79932	22.7517	19.4097	14.4686
2.84218	23.9386	21.6836	14.9607
2.94498	23.8051	19.613	15.9625
2.89058	22.3656	18.2238	14.898
2.90632	21.679	19.147	13.7868
2.92173	20.61	17.5105	15.1805
2.96798	22.1811	19.9664	15.3265
2.80731	22.4144	20.8032	15.4526
2.76323	21.4085	20.7191	15.5715
2.98466	23.5221	21.0212	16.0666
2.77788	23.5608	21.2669	15.6271
3.16888	21.957	20.3615	14.7391
2.92795	22.9599	22.1879	15.3736
2.95083	22.8669	21.2693	14.6618
2.88503	21.5524	20.9402	15.0642
2.85133	22.4209	22.3667	14.4187
2.80045	22.6565	20.8964	14.7653
2.85709	21.6745	20.6528	14.8253
2.95099	23.2103	23.4791	14.0691
2.85556	22.9436	22.9188	14.3487
2.94376	21.6927	23.2818	14.9917
2.84756	22.4777	23.0407	14.9171
2.98634	22.4825	23.8729	15.2378
2.92277	21.9594	20.3133	14.6965
2.81023	22.7353	19.8361	14.4169
2.90213	21.8821	18.7619	13.997
2.95454	21.0632	19.0755	14.2425
2.83954	20.2034	22.5848	15.1324
2.8813	21.2596	24.2679	15.4577
2.91704	22.2279	21.4989	14.3311
2.82908	22.725	21.5049	14.2592
2.81369	22.248	23.2487	15.769
2.79377	21.9902	22.2966	14.8498
2.99205	22.3076	22.6516	14.2668
3.05125	21.3994	22.981	13.9595
2.78928	21.1518	22.1787	15.7722
2.89432	23.0539	21.7709	14.6702
3.23652	20.7167	21.6888	14.1443
2.86116	20.1708	22.2994	15.8254
3.01938	20.6716	22.7265	17.2292
2.96118	21.1489	22.664	16.7428
2.77716	21.1422	21.7042	15.0328
2.8474	23.5688	23.5621	15.7976
3.03106	22.1905	21.8079	15.3775
2.902	22.3892	21.372	15.5392
3.18338	21.652	20.8666	16.4598
3.01589	22.2395	23.2085	16.0649
2.90896	22.3055	20.5289	16.7972
3.72066	20.3335	21.261	14.6299
3.07061	22.8089	19.7522	14.8321
2.91588	21.8454	21.1659	15.067
2.82122	21.3885	19.5579	15.0668
2.84242	21.0134	21.5473	14.3648
2.91238	21.785	21.1432	15.6124
2.95517	21.8557	23.0825	15.5526
2.97606	21.3307	21.4776	15.2335
2.82113	21.2242	21.4952	16.2386
3.03516	21.1989	21.1768	15.7233
2.84358	22.3811	23.2646	15.3095
2.90617	22.0557	22.6206	15.4378
2.93917	21.6267	24.2854	14.5052
2.86721	20.8325	21.0349	14.8959
2.86994	21.784	21.5542	14.5576
3.07086	22.897	23.433	16.1158
2.87727	20.7311	23.2835	15.2654
3.05059	23.3063	22.4453	15.5965
2.8433	22.1554	22.251	14.3914
2.93897	21.6799	20.9853	15.5836
2.93985	21.425	23.1267	13.9622
2.96406	20.6232	23.2926	14.8319
2.93375	20.6913	23.8048	13.9779
2.83807	22.25	23.2038	16.2501
2.84007	23.333	23.8166	13.8923
2.98346	20.6872	21.0058	15.1419
3.07237	21.7464	20.7481	15.3069
2.76916	22.8729	24.1892	15.4169
2.94477	23.4814	19.5956	15.1018
2.80162	20.0165	19.9125	14.2964
3.03355	20.7055	20.8931	16.261
2.95751	23.3309	20.787	15.1209
3.1181	22.4043	21.6985	15.6616
2.84289	22.6675	21.4838	16.5572
3.0088	24.3903	20.7797	16.3308
3.01521	20.8477	22.6054	14.8849
2.98102	21.7101	21.5423	13.7068
2.9351	20.9681	20.2741	14.5565
2.80923	20.5369	18.1544	15.0613
2.89459	21.3885	20.7289	14.7891
2.92517	23.849	19.8828	13.7793
2.71142	22.0488	22.5477	14.4061
3.00443	23.3803	22.3637	14.2121
2.79239	23.5851	20.8835	15.8825
2.91337	22.7131	24.255	15.2822
3.11422	21.9129	22.8264	13.9257
2.74988	21.7169	22.0278	15.014
2.88679	20.5358	23.785	14.6684
3.05557	19.1916	22.9212	14.5613
2.93682	21.0551	22.0695	14.4493
2.74288	21.7565	17.6812	14.1285
2.80964	21.1384	20.1071	15.0073
2.87738	21.4341	21.7278	15.0265
2.90368	20.8166	21.9483	13.7644
3.00033	22.1116	21.7961	14.9927
3.01385	21.8357	24.8369	14.9293
2.99603	21.603	22.5953	15.3605
2.9965	20.7793	21.6088	15.0635
2.87619	21.4982	21.7617	15.14
3.07828	20.0477	23.2632	15.1657
3.24625	20.4928	22.425	15.8292
2.91672	21.0829	17.6654	14.795
2.976	20.3298	19.4067	15.8346
2.9076	20.0767	18.4834	15.2196
2.94742	22.7311	21.6944	15.3518
3.07763	22.1454	19.9766	15.5891
2.8712	20.0634	21.6596	15.3906
2.95962	20.6911	21.011	15.4858
2.91322	20.5244	21.4851	15.8789
2.70635	21.4536	22.061	15.4175
2.82504	22.8722	21.5605	15.3959
3.02149	21.2674	22.2641	14.9157
2.84017	22.1676	22.8826	15.6744
2.91231	22.4202	20.222	14.9612
3.13187	22.129	20.5748	14.6353
3.07568	22.3771	19.8607	14.5464
2.93417	20.3613	20.1831	14.3646
3.13288	21.0429	20.1849	15.4117
3.28168	20.6934	21.202	15.1927
3.2858	21.1649	20.3379	15.6204
2.98746	21.5778	21.2742	15.1542
2.77796	23.0789	20.6084	15.4886
2.99948	21.3044	21.1399	14.86
2.78335	20.9383	20.6582	15.142
2.8212	20.6677	21.976	15.1089
2.79631	20.2814	20.2744	15.4531
2.90726	21.0895	20.8399	15.8357
2.95102	19.9024	20.7115	15.4164
2.93729	19.986	19.2799	15.4063
2.978	20.343	18.9289	16.2062
2.95651	19.9121	18.425	15.3973
3.2105	19.9632	19.6947	15.3259
2.80645	21.6091	18.4014	15.1475
2.8876	21.7922	20.6609	14.9476
2.98414	21.7389	19.0197	15.202
2.85998	21.339	19.6257	15.9213
2.9622	19.2968	17.8014	16.4373
3.31634	20.5121	17.4885	15.0892
3.00043	19.887	20.1547	16.8121
2.93073	22.0329	20.4427	16.5352
3.08334	20.3932	21.7787	15.8211
2.98524	19.1757	19.7349	16.3277
2.91714	21.2623	19.6897	16.3645
2.76032	19.7056	21.1357	16.5667
2.8377	20.1133	18.9749	15.3886
3.00867	21.291	19.9367	15.6941
3.02646	21.0532	17.4502	15.9283
2.89015	21.189	21.7859	16.0852
2.74876	21.0212	22.6226	15.3624
3.01718	20.612	18.3395	15.7285
2.99755	19.9977	18.6058	15.5157
2.90974	21.5549	21.9535	15.0707
2.92146	22.2327	20.389	14.6798
2.93251	19.8919	20.8974	15.2582
2.90079	20.3274	20.309	14.7271
2.94272	20.5408	19.1722	15.7562
3.03231	22.4764	20.7097	15.9556
2.93427	22.3342	21.7155	17.8709
2.83459	20.4137	21.8853	15.632
2.91374	21.603	21.3845	15.9914
2.96144	22.0635	19.5056	15.2506
3.07658	20.8808	22.1538	14.7848
3.00986	20.6049	19.7583	15.3165
2.81044	20.8534	19.4522	14.8501
2.98589	20.4724	20.6722	14.7394
3.17153	21.3973	22.1855	14.969
2.77091	20.6068	23.7781	14.3469
3.013	20.8554	21.5856	16.3994
3.00384	19.9051	19.5849	14.6806
2.92366	20.4999	21.0665	15.4404
3.13576	21.6685	20.9884	15.1201
2.88736	22.3733	20.9063	15.8805
2.93164	22.8894	20.6583	15.4492
2.89507	22.007	21.0931	15.0945
2.95516	21.2529	20.7449	15.205
3.0829	22.524	20.6214	15.6802
2.86596	22.4511	19.94	14.7447
3.08802	22.3861	20.8237	14.2709
2.98961	22.4286	23.5027	14.8096
3.02723	22.3645	20.7837	14.5903
2.93234	20.7853	18.1762	14.8362
2.84192	21.7989	18.7186	15.1038
2.97363	22.1616	18.5616	15.2038
3.04663	20.7967	21.6834	15.0111
3.02739	21.4317	21.2928	15.6628
2.87295	20.9387	19.16	15.6476
2.94307	20.0678	18.7191	15.4907
2.87151	21.0345	18.1554	15.8389
3.09601	21.9213	21.9745	15.1543
2.93027	21.4354	18.3095	16.055
3.03139	21.699	19.1347	15.7732
2.85799	21.578	18.0981	15.655
2.87926	21.369	22.4636	15.2947
3.05759	21.2124	18.8406	15.5074
3.15389	20.257	19.3004	15.1227
3.09371	21.2709	16.7421	15.4012
2.86123	21.019	18.9725	15.4398
2.90136	20.277	19.361	16.3995
3.05878	20.8721	17.9374	14.8064
2.95684	20.6643	17.4621	15.4992
3.0605	19.9207	17.5175	15.4885
2.785	20.6752	17.5508	16.1102
3.00334	20.3664	18.0469	15.4819
2.8877	21.1849	19.7096	15.093
2.92394	21.3384	20.7267	15.1335
2.90851	21.3332	18.1926	15.0559
2.96414	20.9786	17.8554	14.3383
2.80902	20.7255	21.0952	14.4916
3.08618	20.0951	22.7326	14.9051
2.87477	19.8978	23.2859	15.0244
3.00669	21.0104	23.6327	14.6932
3.09732	20.2225	22.8244	15.3137
2.92393	20.6584	21.2309	15.7493
2.87482	21.2225	22.8763	15.1934
2.85644	21.3618	19.8683	15.0301
2.93006	21.4228	18.3811	14.33
2.88297	20.4591	17.9849	14.5532
2.8994	20.8824	19.2779	15.2554
3.13467	19.8773	19.0198	14.7232
3.07103	21.2406	19.5654	15.1179
2.95974	21.0833	20.3718	13.7526
2.90375	20.2371	19.8701	14.4053
2.93778	20.8019	19.637	14.4642
3.06777	19.3661	21.4795	14.4124
2.92619	19.2782	20.6004	14.6744
2.90448	20.7722	20.7536	14.8262
2.94378	19.911	20.7236	15.2684
3.0448	20.2133	19.6408	14.3428
2.89478	19.3773	19.8196	15.4445
3.02216	19.8536	20.7545	14.1096
2.92899	20.649	19.3132	14.6987
2.93493	19.3279	20.457	14.7534
3.01636	18.8329	21.1274	13.7524
2.8095	20.5215	21.657	14.505
3.14632	20.2778	23.7942	14.6993
3.10985	20.8099	23.3492	13.9394
3.09072	19.7574	22.1317	14.3136
3.01265	19.0856	21.2268	15.0104
2.96401	20.1502	22.0836	14.0814
2.99579	20.7227	20.1648	15.491
2.8232	19.6081	20.4432	14.6711
3.26352	19.9531	20.0996	14.5722
2.89767	19.925	19.6466	14.3084
3.04478	20.6358	21.9422	14.1378
2.89288	20.1679	20.5555	14.7107
2.92115	20.2811	20.8776	14.3465
3.05539	19.905	21.0644	15.1472
2.93041	19.078	19.6397	14.1072
3.06732	20.7874	22.9808	14.1202
3.04542	20.1736	21.244	14.7828
2.85899	20.6288	21.0726	13.9907
2.92145	19.5931	22.4126	15.2055
3.04273	19.8363	22.1604	15.3453
2.81002	21.6173	22.9558	14.8397
3.21443	21.5841	22.6678	14.1623
3.13191	20.5369	22.8399	14.7848
3.18305	19.7456	22.881	15.5117
3.07191	19.51	21.9261	14.2624
2.95192	20.1365	22.3186	14.4379
3.00376	20.7887	23.1663	15.0886
3.33912	19.4281	22.8753	16.8343
2.93267	20.7345	24.1268	14.1358
3.09792	19.7099	23.1945	15.4285
2.95219	19.8595	22.422	15.273
2.97632	19.1651	22.1146	16.1599
2.83811	19.5714	22.5159	15.5489
3.27907	20.7972	22.6099	16.1789
2.80019	20.8422	21.9523	14.7002
3.13298	21.0121	22.6297	15.5805
3.14706	20.6873	21.9448	15.4197
2.84058	20.6766	22.3409	14.6466
2.99557	20.1589	22.5286	14.3815
3.21163	19.8513	21.7738	16.1107
2.93861	19.4851	23.4363	16.2296
2.87962	19.9209	22.3464	15.4005
2.86695	20.2767	22.1656	13.9614
2.88588	19.9101	21.6682	14.7133
3.10718	19.7683	21.616	15.0125
2.88022	20.0585	20.5284	14.4112
2.9688	20.1117	21.4905	14.411
2.89665	19.9512	22.1	15.0733
2.94825	20.815	22.0306	16.1093
3.03231	20.5526	21.7598	15.4973
3.01938	22.2217	21.7812	14.8551
3.04686	21.0193	21.3837	15.4943
2.97343	20.1658	22.7963	16.1487
3.42398	21.0798	22.5136	15.9652
2.89422	22.4312	22.5995	15.2196
3.17535	21.3704	22.3093	14.8416
3.00299	22.2581	21.9736	16.3314
3.12079	20.3117	22.3985	14.6634
2.88131	20.2361	23.0252	16.1444
3.00563	20.1687	20.1973	15.6248
3.06088	19.9831	20.4983	15.144
3.16762	20.1729	20.8787	15.1818
3.18333	20.3789	22.3156	15.1506
2.87452	19.6111	22.6429	15.4165
2.88663	20.3367	22.1684	14.7909
3.04698	20.8179	22.5336	15.5505
3.1687	20.2801	21.2715	15.3501
2.94166	21.6673	21.5242	14.5715
2.80007	22.8119	21.2383	15.7571
2.90979	21.5704	23.3173	15.5425
3.03672	20.7912	22.4762	15.3396
3.01308	20.9403	22.3808	15.0461
2.98389	20.4777	21.9445	14.98
3.01354	20.5043	23.7908	15.3975
2.88212	20.3403	21.5811	15.9813
2.9027	19.5078	20.7126	16.0952
3.14966	21.2652	21.1262	14.7799
3.21441	21.1624	23.1789	16.1659
2.9026	20.8677	20.2177	15.2531
3.13768	21.2178	21.5861	15.151
3.07678	20.8601	22.3112	15.912
3.17995	19.7438	21.7972	15.1943
3.02276	20.9273	22.2213	14.3148
3.00742	21.1664	21.5724	15.4841
3.01451	21.4343	21.7213	15.7559
3.07573	20.8896	22.8382	15.0809
2.88037	20.7025	21.2695	14.9075
3.12477	20.8763	22.3242	15.5463
2.93296	21.1203	23.2203	15.5063
2.8911	19.8695	22.7459	15.2831
3.29854	19.6551	22.4961	15.4598
3.81648	19.6661	22.4309	15.6541
3.79353	19.3543	21.0535	15.4852
3.68703	19.3573	22.7391	15.6637
3.00576	19.3905	22.8398	15.0062
3.20404	20.5218	21.3137	16.2822
2.90607	20.9483	21.9775	15.4906
2.98198	19.7344	22.3054	15.77
2.89341	22.2474	21.1409	15.255
3.00661	19.3042	21.8091	15.1235
2.88479	21.1185	22.7474	15.5909
2.94246	21.1549	22.3099	15.324
3.16567	20.4701	21.8889	13.3592
3.03811	20.4177	21.3887	15.3894
3.08924	18.7363	21.9371	14.4027
2.96913	20.2681	21.8084	14.7945
3.11341	19.503	21.7444	15.2258
2.82141	18.4898	22.0794	15.5095
2.95001	20.1128	22.3846	14.9438
3.01194	20.2281	21.9306	14.6643
3.09829	19.0439	20.8214	14.88
2.88735	20.4321	21.77	14.7328
3.60951	19.8235	21.2723	16.0759
3.02254	19.2248	22.1056	15.2557
2.80133	18.5652	20.2017	16.0403
3.35262	20.8874	20.9994	15.4621
2.89598	20.8318	22.1602	15.155
2.83305	20.9375	20.7751	15.1596
2.85939	21.4764	21.8147	16.2537
2.84218	20.0207	20.8295	15.2251
3.0134	21.5975	21.8821	15.5516
2.98752	20.8545	22.3648	15.1845
2.82038	21.636	21.6739	15.8939
2.90523	20.8069	21.5902	15.4886
2.88246	21.554	20.9101	15.9408
3.11659	20.5472	20.8276	15.415
2.93245	20.6138	21.132	15.2553
2.76448	21.2284	22.9576	15.5107
3.0771	21.4243	22.2386	15.9887
2.9144	20.913	22.4676	14.958
2.91537	20.7303	20.1429	15.0097
2.92647	21.4432	21.1707	15.2622
2.83748	20.0102	21.5167	15.5875
2.83286	19.8854	21.9244	15.0321
2.79017	20.3882	22.258	15.4864
2.90411	19.7864	21.5859	15.7296
3.23532	18.9658	22.8707	15.6463
2.86381	19.6348	24.0099	15.2471
2.85492	21.9998	21.7065	15.5581
3.28732	21.4146	21.4447	15.8448
2.9428	20.31	22.175	15.1542
3.04953	20.8397	22.1696	15.1651
2.93456	19.1817	23.067	14.8538
2.79217	18.7662	23.1143	15.0056
3.35875	20.0223	22.266	15.1479
3.04097	19.7018	22.5287	14.4134
2.96259	18.6726	22.4535	14.9168
2.92824	17.8755	21.5092	14.489
2.98271	18.586	21.3446	15.5287
2.88413	13.0427	21.203	15.5803
2.98546	15.0661	21.699	14.919
2.8831	14.7918	22.7998	15.4003
2.82649	13.9449	21.7612	15.0972
3.04672	14.4253	22.7872	15.8084
2.85172	16.1391	22.0374	15.1414
3.00698	16.812	20.9584	15.5105
2.99282	15.4687	21.4717	14.8741
3.19827	14.8467	21.6397	15.3338
3.15672	16.4269	21.7164	14.2321
3.03741	16.9939	21.9472	14.6729
2.97567	15.7937	22.5361	14.3657
2.73087	15.9463	22.1473	15.7582
2.95925	16.5743	23.2432	14.9854
3.07227	16.7013	22.272	15.4443
2.90146	15.5463	22.9902	15.2855
3.46776	16.2677	21.4096	15.3189
2.92299	15.7997	22.1157	14.704
2.94539	16.5565	22.129	15.2953
3.79867	15.8679	22.6488	14.8456
2.86791	16.9613	22.3619	14.6011
3.16324	14.9769	21.9991	14.2625
3.098	14.0466	22.2536	14.9534
2.76454	15.0223	21.7611	14.8756
3.25807	15.0044	21.8723	14.9174
2.93567	15.4836	22.506	14.9279
2.94057	15.964	22.523	14.9651
2.99414	15.8715	21.7847	14.8056
2.87589	16.5014	22.1458	14.4124
2.86571	15.3105	21.4183	14.1327
2.81105	16.6137	22.3595	14.8087
3.19997	17.4896	20.7525	14.5015
3.37477	15.6466	22.7654	15.0534
2.87461	15.6387	21.8062	15.456
2.83734	14.2212	22.3862	14.6697
2.94184	14.5306	20.7229	14.912
3.0616	15.4275	22.6459	14.4604
2.94734	12.4757	22.658	15.4225
3.23354	13.9341	22.9568	14.5571
3.14689	15.1598	22.2756	15.0724
3.05238	16.0157	22.6136	15.9431
3.05251	15.0554	22.5503	15.4994
3.0588	17.1561	21.4346	15.491
3.06301	17.5492	23.7386	14.5967
2.93974	14.6895	23.393	15.2242
3.1129	15.7333	22.2695	15.1156
2.83706	16.4435	21.4144	14.8939
3.14822	17.8271	22.9565	15.4732
3.03173	18.2512	22.3126	13.7988
2.94973	17.1564	22.863	14.3487
2.91194	16.204	21.5458	14.6979
3.15108	17.4257	21.0839	14.5557
2.97866	15.3763	22.1775	14.6418
2.96356	14.5939	22.2805	14.3756
2.99796	15.116	21.7445	13.706
2.85373	16.3202	22.357	14.44
2.96233	14.6656	22.2251	14.1233
3.01609	14.8095	23.321	14.4095
3.04108	14.6701	20.723	14.1126
3.05576	16.279	20.6113	14.2386
3.01203	17.0598	20.6404	14.9079
3.05819	16.4594	22.4494	14.2655
2.97783	15.1389	22.087	13.7264
2.8564	14.729	23.3239	13.2769
2.89242	14.1886	22.5899	14.9698
2.99122	14.7112	22.7327	14.3894
2.82853	14.8273	22.6004	14.3584
2.97751	13.1437	22.9175	14.8082
3.13356	15.417	22.2184	14.5566
3.18996	14.5906	21.7816	13.2939
2.81329	15.0961	22.3753	13.7497
3.12027	13.7301	21.6102	13.564
3.07807	14.9601	21.3245	13.9961
2.8493	14.9774	21.8503	14.663
2.90885	14.8135	21.6886	14.2643
2.88903	15.6196	22.5916	14.0305
2.9781	14.8301	22.4704	12.7572
2.96246	15.291	21.6034	14.8732
2.97129	14.6408	22.3807	14.3182
2.83192	14.3251	22.5509	15.3845
3.06168	14.4114	22.4183	14.7436
2.80073	14.042	20.9397	14.3569
3.04457	13.4104	22.4844	13.9503
2.95332	14.2928	21.9926	15.1538
2.76927	14.5212	22.4318	16.2621
3.08736	14.8505	21.1666	15.0269
3.05567	15.1212	21.3645	15.0121
3.0861	14.2839	22.8025	14.7807
3.3173	14.4304	21.9027	14.7331
3.05763	14.1989	21.0897	15.2021
2.85144	14.854	21.5483	15.6404
3.05308	15.091	21.7994	14.8891
3.03241	15.3752	22.7597	14.9156
2.80875	15.2218	22.3181	15.2175
2.94772	15.2361	20.6831	15.394
2.9222	15.0914	22.6465	14.6341
2.7842	15.032	23.164	14.3534
4.82411	14.4712	22.0714	16.0301
5.61163	15.652	22.9686	16.1985
5.94029	17.0055	22.6914	14.1702
5.36252	16.5112	22.0013	13.3899
2.85577	15.4315	22.464	13.8921
3.25432	17.3406	21.5871	11.9577
2.97606	17.1341	22.1549	14.1604
3.04589	19.0776	21.8021	13.1557
2.93275	20.177	22.552	14.8443
2.90539	20.0895	22.6213	13.3976
2.98647	19.7913	21.599	14.4868
2.98258	19.8467	21.8151	14.963
2.8307	20.0913	21.4994	13.479
2.95451	21.6772	21.7413	14.2233
3.13795	21.4477	20.0303	13.4851
3.05852	21.2717	21.6525	13.9106
2.96207	21.0933	21.6205	13.2773
3.19639	20.4859	23.1	13.6892
3.13653	20.603	21.7836	13.3077
3.0592	19.6463	22.2882	13.1276
3.04004	21.3304	21.1453	12.0053
2.93026	20.3096	22.1298	11.3926
3.09998	18.7456	23.0457	12.9276
2.93293	21.4421	21.0347	15.7456
2.92306	20.4443	21.6393	17.449
3.02161	21.7443	21.6333	14.4855
2.87996	19.8893	23.7819	13.9808
3.27834	20.9339	22.2339	14.681
2.96453	20.2248	22.2477	14.7836
3.03503	22.0037	21.2604	13.5459
3.16249	21.1093	21.6775	12.3218
2.91553	19.2721	22.0143	13.3437
3.21559	20.7652	22.5271	11.0796
3.05065	19.5552	22.4252	11.2614
3.00309	18.3207	22.4095	13.4004
2.78844	19.7647	22.207	14.2233
3.02436	19.3188	22.1329	14.2667
2.99647	18.7146	21.847	13.0372
3.09634	19.5302	22.1966	14.1822
2.88393	18.4249	21.5791	13.2522
2.82477	19.0995	22.0373	17.8273
2.88937	18.7799	21.9252	18.4039
2.9294	18.2116	22.2615	18.666
3.01313	20.8866	21.9617	20.808
2.8603	18.6092	21.8774	18.1774
2.78284	19.7568	22.5283	17.5739
2.92517	18.2025	20.8581	17.2867
3.12194	18.9389	21.7799	19.1895
2.98747	18.9043	21.6599	16.3128
2.8575	18.1182	22.7045	17.0286
2.99069	18.1694	21.9267	17.2689
3.16993	19.2801	21.6647	15.4643
2.87562	19.9023	21.2818	14.539
3.05867	19.5023	21.4367	15.2714
3.13896	19.0364	21.6438	14.8901
2.8785	18.6177	21.4903	15.8487
3.01047	18.8738	20.9844	14.5417
3.06001	19.2931	22.0849	14.827
2.93239	17.2441	21.5351	16.0424
2.87489	18.8117	22.1361	15.4576
2.8876	17.8967	21.3163	14.4031
2.99858	17.682	20.5005	16.0393
2.85465	17.6613	21.3282	15.1335
2.96707	17.9869	21.4728	14.839
2.87906	19.7906	21.5706	13.8002
3.04681	18.7354	21.5638	12.8115
3.16235	16.5252	21.5645	12.6424
2.84993	19.144	21.9722	14.1091
3.0009	18.7508	22.0297	13.4564
2.74629	18.6656	21.5845	15.8606
2.8248	19.342	21.7055	15.2747
2.97842	18.3371	21.1394	14.2002
2.92783	19.79	21.5514	14.5301
2.76569	19.7111	21.5848	13.878
2.81023	17.6364	21.5899	12.7935
2.90059	23.1073	22.8204	11.6029
3.06669	21.639	21.4938	13.1389
2.96048	23.2312	23.131	12.5613
2.9675	22.7924	23.5539	13.1498
3.02467	22.856	21.9727	12.8092
3.03175	22.5061	22.0782	11.9553
3.05985	22.2415	20.8693	13.2137
3.3013	23.0304	21.594	12.4056
3.00119	22.8103	21.4995	11.7248
2.79322	23.1661	21.0167	11.9367
2.75625	23.0017	20.5322	11.8608
2.99072	21.619	21.1476	11.0136
2.87561	23.4537	21.2737	11.2888
2.94635	21.9116	21.7606	11.325
2.86388	22.3154	20.7411	11.521
3.00487	19.7771	21.0505	11.8414
2.91817	22.1849	21.304	10.2282
2.95399	20.3273	21.2426	11.511
3.07841	21.5236	21.2761	11.4569
2.84299	22.131	21.0653	11.4305
3.08903	21.3128	21.5069	10.4633
3.03929	21.7591	20.4799	10.7383
2.99442	21.3783	21.9407	9.97437
2.91542	22.0191	20.618	11.6673
2.86255	22.1724	21.2774	10.8695
2.85556	22.0676	22.0264	11.6386
2.99215	22.3577	21.8295	10.7037
3.03323	20.9439	22.099	11.5052
2.90981	19.2712	21.4272	11.6926
3.01386	20.1114	21.72	11.3849
2.92941	18.2802	21.5374	12.0002
2.95988	19.0871	21.5634	12.1862
2.98455	17.7592	21.7172	11.4682
3.16282	18.1954	22.8105	11.7436
3.00296	19.4544	21.5796	10.8375
3.14631	19.0513	22.7754	12.3986
2.94028	19.7576	21.942	11.1794
2.90436	18.8824	21.6124	11.3497
3.05131	19.8326	21.5545	12.0924
3.01599	19.703	21.9056	12.2412
3.18287	17.3031	23.121	13.2417
3.07423	16.9929	21.7403	11.0322
2.85653	20.1539	22.6812	12.0898
2.97437	19.7231	22.269	12.202
3.07171	17.4092	21.8857	11.4172
2.8582	16.9997	22.7861	11.5564
3.05101	20.2637	21.6233	10.9143
3.15742	19.693	21.8565	11.7998
2.9867	19.2471	23.9347	12.247
3.1466	20.3935	24.0861	11.6151
2.97111	21.0135	22.6559	11.7382
2.92675	20.5773	23.6446	11.7183
2.98819	18.6228	21.9443	11.589
2.87521	17.583	21.4124	11.8784
2.77015	17.9189	22.813	11.76
2.83199	18.5878	22.3076	11.7393
3.01407	18.8034	21.5206	12.2883
2.81548	18.822	22.561	11.8027
2.86789	19.1165	21.9478	12.5115
3.11863	20.4615	21.5235	11.7364
2.95333	19.2534	22.2504	12.403
2.97318	19.791	22.1454	11.1916
2.92236	18.3988	21.7875	11.4587
2.86882	19.5252	21.1528	12.7036
3.05148	18.5442	21.8898	11.2372
2.88536	19.0607	21.1307	10.7717
2.89465	18.1441	21.9211	11.5341
2.83258	20.0062	22.6689	11.6275
2.97811	15.8136	21.8078	12.1721
2.9102	17.1068	22.0091	10.9808
3.3271	16.8119	22.1062	11.824
2.99338	16.1202	22.1929	11.6825
2.83476	18.0142	23.3376	11.2487
2.77802	17.7193	21.5917	12.318
2.98186	16.264	22.7811	11.1311
2.94627	18.3064	22.7775	12.1851
2.91014	16.9757	22.5971	11.7165
2.85094	19.6303	21.8234	12.357
2.84371	19.0967	21.7047	11.5242
2.84791	18.8244	22.9507	11.7601
2.8225	18.7679	22.6142	13.1373
3.02769	18.8745	22.6132	12.7014
2.97029	19.0434	24.0064	12.4337
3.13487	20.3363	23.4253	14.3635
3.01015	19.4233	20.9874	12.1421
2.84427	19.0912	22.4279	12.1484
2.93206	18.9812	22.5015	14.2312
3.07853	19.5728	21.2134	15.939
2.93527	20.072	22.6279	11.6142
3.03505	19.7743	22.2953	12.8106
2.82554	19.616	23.1958	12.6731
2.7956	19.9671	22.292	12.3551
2.91046	19.4486	21.6798	12.9628
2.94686	18.8056	22.5029	14.029
3.02248	19.3528	22.9273	11.7126
2.73266	19.6905	22.6891	11.8275
3.05002	18.558	22.7454	10.7239
3.08111	19.0187	22.2717	12.5103
2.87369	19.3659	23.4249	12.1721
3.0191	19.3636	22.604	12.2338
2.95101	18.9672	23.4328	13.2783
3.00435	19.2998	22.5725	12.0526
3.35516	18.9369	22.2277	12.1504
3.07866	20.7323	21.9152	10.9542
3.44153	19.7994	22.3887	12.0637
2.93581	19.7401	20.9225	11.4655
3.00935	20.213	21.5285	12.3125
2.93921	19.8422	22.1335	11.2473
2.8787	20.1707	23.2423	12.4135
3.02636	20.6249	21.4232	11.7325
2.99218	20.0112	21.3826	11.0472
3.00308	19.281	21.9305	11.6771
2.94268	19.3044	22.5212	11.5911
2.99189	20.5125	21.5206	11.1876
3.30725	21.6035	21.499	11.7372
3.19013	19.4088	22.5112	11.443
5.38381	20.8845	22.6322	12.4494
5.43398	19.5571	22.5768	12.7093
4.81001	20.474	21.859	11.7167
5.05765	21.2342	21.8837	12.2424
6.58023	20.5178	22.3007	11.4953
6.01001	18.7657	21.8892	12.1726
6.66049	19.2471	22.2234	12.3222
6.97407	21.5324	21.8629	12.7764
7.51621	20.6119	22.9698	11.7652
6.27953	21.8514	22.6008	10.9681
5.29562	21.848	22.6955	11.0398
5.44399	19.3678	22.8291	11.9189
5.31651	19.7094	21.9074	11.1498
6.63239	19.2429	22.9054	13.1897
4.86569	20.5308	22.161	11.7376
5.18213	19.5263	22.2643	11.5482
3.06756	19.9886	22.4396	11.298
2.91627	19.498	22.6743	11.0288
2.88143	19.895	24.0503	12.0039
3.18861	19.8948	22.9921	12.4425
3.02542	19.9543	22.8352	12.2424
3.54663	21.018	22.7673	12.1048
2.9703	19.2655	22.3617	12.908
2.99602	19.0918	21.1657	11.9346
3.35669	20.1062	21.6277	12.0815
3.39675	18.9568	22.1227	12.4889
3.47899	19.6814	21.7808	12.38
3.20868	19.0805	21.7183	12.4904
3.16681	20.3418	22.7857	11.1569
3.29948	19.966	22.976	11.2201
2.97714	19.9752	21.57	11.6012
2.82238	19.7962	23.3002	11.4518
3.05634	18.0933	22.8514	11.5622
3.37571	19.3636	23.4033	12.0362
3.25689	18.8927	21.6046	11.6502
3.15241	17.2997	22.2718	12.4169
3.22133	15.8077	21.9859	12.1425
2.85799	16.937	22.0203	12.385
3.0692	17.0143	22.2316	11.2047
4.09872	16.4538	21.2345	12.4553
2.90168	17.6285	21.6973	11.345
2.83114	14.8131	22.6661	11.7284
2.9451	14.8797	23.0151	12.3009
2.88675	14.7912	21.8696	11.3487
3.54507	14.5291	21.0056	11.5396
5.19759	15.0021	19.3462	11.8144
3.06836	14.788	22.0062	12.4237
3.14821	15.5735	21.8249	11.8231
3.05475	15.2103	22.461	12.5454
7.53129	19.1736	21.9825	12.0669
5.41991	14.9654	22.3083	11.2516
5.23351	16.5329	22.6613	12.5785
5.07753	17.0091	22.7918	12.7107
6.44167	17.7121	22.3636	11.8293
5.45151	16.7533	22.0856	13.0302
5.66172	16.0957	22.0256	11.6302
5.50337	15.9378	21.7172	12.5837
5.31553	17.3657	22.4366	11.3011
5.224	15.7405	22.3196	11.9272
5.13778	16.938	23.2076	11.4614
4.87576	19.1345	22.3659	11.9886
5.47827	20.6859	22.6146	11.2989
5.94011	17.4185	22.4933	12.0561
4.80322	19.2038	22.1548	11.4132
4.92945	18.436	22.5058	11.5718
4.90294	19.6796	21.7592	12.4519
6.0006	19.7156	22.2826	14.882
5.13623	19.094	22.1891	14.9539
5.49867	19.8357	22.6131	15.507
5.86408	20.077	22.0433	14.499
5.82041	20.3665	22.8818	12.1793
5.19289	20.1431	21.9592	13.1429
5.2156	17.6237	22.1542	14.0347
5.53373	20.123	22.2118	13.9225
5.58756	18.5912	21.8161	13.9644
4.66932	16.9801	22.7251	13.0365
4.85577	17.4728	21.9556	12.9956
5.21565	15.6219	22.2737	14.1669
5.37897	14.9513	22.1118	14.9855
4.66995	18.1545	23.1397	14.479
4.98849	17.3302	22.3541	15.2178
5.08013	19.0598	22.993	14.1557
5.06965	14.85	22.6082	14.0851
5.59315	18.0818	22.0723	14.6847
5.20879	17.4048	22.2497	14.1409
4.44619	16.6017	22.4951	14.2903
5.27408	15.8827	22.9393	14.4432
5.01163	16.607	23.1148	15.3368
5.29537	17.1662	21.9068	15.325
5.55058	18.7532	22.856	14.7789
5.1927	18.56	22.1147	14.5342
4.55633	19.9692	20.9069	14.868
5.07258	19.7124	22.1184	14.8709
5.24049	19.7189	23.1189	14.0454
5.89541	19.1976	22.8912	13.6097
6.13721	16.8114	21.9079	13.8852
4.63066	17.3097	22.2703	13.8716
5.00826	15.561	22.2448	13.9192
4.96461	18.6163	21.7646	14.233
5.74878	14.3814	22.3441	14.4715
5.41769	15.2176	22.9658	14.1493
5.83216	21.2416	21.3672	14.3048
5.02946	20.074	20.5574	14.2726
5.16391	16.0718	20.4199	13.9475
5.38957	13.5167	17.3702	15.1839
5.41529	13.7416	19.318	14.0429
5.57074	13.9492	19.0855	14.5625
5.5722	14.4448	19.6861	14.949
5.364	13.7319	21.139	15.384
3.03513	14.108	19.9917	14.8221
3.1511	15.2553	20.0723	15.2966
3.23248	14.1739	18.5326	15.0963
3.39231	16.3331	19.156	14.3259
4.50734	17.5009	19.6908	15.4837
4.27816	17.9726	18.9565	15.063
3.3083	18.1121	19.5981	14.4412
4.16717	15.795	19.7355	13.533
[truncated: 318,905+ more rows]

## Sheet: Fig.2c_right
3.74366	4.61582	7.21505	13.1581
3.31828	4.26737	5.93823	14.5139
3.20869	4.03022	8.23784	14.8696
3.71406	4.59862	7.64717	15.2413
3.28071	4.39687	9.96544	15.8001
3.50196	4.76802	8.7214	15.088
3.06337	4.39866	9.37959	14.1013
3.59119	4.53842	8.56825	15.534
3.02691	4.13968	8.71292	14.8667
2.84216	4.41265	9.62637	15.2943
3.05868	4.04299	9.52966	15.5354
3.75299	4.58685	9.09598	14.2534
2.97122	3.69195	9.60202	14.9127
3.35729	4.04206	8.84125	13.9062
3.60988	4.29791	9.62819	15.1449
2.94925	3.46346	8.9079	17.8911
2.94629	3.86151	8.44078	16.4058
2.86024	4.883	8.40436	16.1167
2.8514	4.62447	9.80477	16.1283
2.89126	4.8052	8.4778	15.4581
2.81769	4.07978	9.80931	15.1289
3.91271	4.47904	9.53795	17.2159
3.06811	4.7752	8.3299	15.9615
3.65466	4.61348	9.19249	15.9684
3.17888	4.18066	8.815	15.022
4.14842	4.13523	9.88766	14.6644
3.58734	4.78552	8.27787	14.3501
3.98888	3.78424	10.0159	15.0633
4.1485	4.16276	9.52028	16.7595
4.07929	3.90478	9.73206	15.9177
4.06674	4.27411	9.71823	14.702
3.77981	4.44992	8.91885	14.5632
4.97318	4.59258	8.78426	15.1155
4.40919	4.31989	9.39419	16.8915
3.76559	4.03874	8.96754	15.0418
3.87509	4.26693	9.52793	15.9575
2.85995	4.34021	9.15596	14.6359
3.27002	4.68883	9.03665	12.9819
2.91188	3.88769	10.0886	12.8416
2.85658	4.67407	10.7275	15.8175
3.13404	4.45268	9.25646	16.9165
3.05572	3.77005	8.05195	18.8254
2.82641	3.68399	9.59093	16.1373
2.94202	3.76731	10.0092	16.8507
2.84698	4.11929	9.60389	16.7558
4.33462	4.04398	9.1115	16.3413
4.67194	4.31895	9.21346	14.5258
4.14933	4.23667	9.8195	15.7985
3.66434	3.95185	9.15191	17.7012
4.46222	3.64464	9.71483	15.8869
4.06282	4.78428	10.4356	15.9742
3.25048	4.56033	9.61878	16.3608
4.08099	4.68715	9.35547	16.3769
4.97483	4.21581	11.0166	16.0437
4.20482	3.99787	10.1402	17.1403
4.54532	4.20201	10.1734	17.5775
4.4524	3.92187	8.18849	16.1666
3.53103	4.26243	9.50938	16.4947
4.0142	5.26683	8.83073	16.8311
3.02365	3.86411	8.98771	16.611
2.91663	4.03453	8.47161	16.0834
3.17263	3.70084	7.90008	14.9294
3.09402	3.83385	8.35192	16.0278
3.04658	3.88049	9.21812	16.6139
2.85897	3.96601	9.68718	14.9448
3.15223	4.11676	9.33479	15.8677
2.99295	4.27647	9.82746	16.3245
2.99281	3.74979	9.34451	16.7327
3.21977	4.52598	9.44552	15.2857
2.96791	4.09881	10.1103	15.7059
2.84492	4.02603	9.91403	16.9633
3.35779	4.10275	10.757	14.6344
2.97632	4.23567	7.98027	15.3875
3.00011	4.12672	9.39213	15.8236
2.97498	4.21692	9.35005	15.5745
3.00454	4.52125	10.5748	15.6583
2.82511	4.17666	9.76554	15.5546
2.82342	4.32608	9.01055	15.542
2.95825	4.2203	8.26348	15.2572
2.85682	4.41639	10.1955	16.5624
2.83781	4.19217	11.2213	15.8436
2.90182	4.60269	8.33972	16.5213
3.12573	4.18274	9.22402	15.7913
2.85214	4.43228	8.24778	14.9146
2.99703	4.35312	9.60084	15.4467
3.1337	4.35639	9.98982	15.6254
2.87835	4.13374	9.62243	16.941
2.9821	3.85963	8.02029	15.7517
2.93452	3.77256	4.73617	15.8935
2.97367	4.70827	7.26286	16.5671
2.94144	4.2092	7.10367	15.9675
2.97558	4.0578	8.21738	16.6401
3.13249	3.97344	3.0195	16.0382
3.03429	4.22176	2.81742	16.7349
2.83677	3.84346	5.41961	15.9334
3.10911	4.28404	4.87989	16.2694
3.04728	4.12536	5.08544	14.8216
2.80463	4.39789	5.57708	14.868
3.06661	4.69854	3.0389	15.1924
3.03033	4.08371	2.82265	15.5193
2.77447	3.96965	2.96321	15.1555
2.95949	3.89864	3.88091	15.3985
2.90811	4.15007	3.49392	17.3805
2.83735	3.9144	3.7433	16.4474
2.78212	4.46334	3.10501	17.5203
2.76308	3.97965	3.15064	16.7814
2.7538	4.21147	3.08166	16.9263
2.84485	4.079	4.82275	16.7168
2.85493	3.73407	4.31527	16.8934
2.99072	4.39134	5.12454	16.3513
2.94274	4.37626	4.70126	15.6216
2.81173	3.57365	4.85689	15.5422
2.98599	3.86338	5.61719	15.3912
2.80267	3.18948	4.82274	15.4393
2.80965	4.13882	4.66531	17.3197
3.1742	4.14398	5.02419	15.8952
2.8685	3.86593	4.58028	16.4709
2.8906	4.10773	5.52995	16.2909
2.86175	4.0145	5.31005	15.0511
2.84185	4.21553	5.05287	15.4523
2.88863	4.27614	5.3642	16.7778
2.84846	4.04923	5.09272	16.0339
2.91786	3.92362	4.96768	14.2128
2.8298	4.30921	5.34226	14.9365
2.92469	4.04489	4.9367	13.8271
2.93325	4.11836	5.17281	17.2406
2.99143	4.07372	5.14899	17.0473
2.94125	4.44911	5.53695	17.9963
2.81846	3.98591	5.21846	17.728
2.85884	4.03552	5.37878	15.0847
2.97876	4.55514	5.12069	14.5123
2.9218	4.15022	3.58509	15.0909
3.30262	4.33965	5.35939	14.3673
2.9023	4.44082	9.29761	14.3719
2.9033	4.00897	8.24945	14.5632
2.85927	3.42917	8.3945	14.5678
3.01957	3.84923	8.7875	14.9227
2.89924	4.41992	10.7061	14.7055
3.10267	4.26498	14.1653	15.2245
3.0414	4.17216	8.11207	13.6938
2.82442	3.61571	9.09981	15.0091
2.89527	3.4178	10.0588	14.5599
3.18211	3.87492	9.62016	13.9782
2.82029	3.83512	8.67528	13.7899
2.86728	3.92955	8.51893	13.979
2.88677	4.86522	2.98251	14.0886
2.70519	4.5001	13.824	15.4699
2.8118	4.08483	13.2696	14.478
2.86892	4.24063	14.6616	13.6165
2.91282	4.08584	13.558	14.8865
2.85269	4.20506	13.8997	15.2122
2.84345	4.3533	15.0109	15.4434
2.80018	4.08624	14.7002	15.3961
3.03136	3.77408	15.106	15.1366
2.86219	4.02653	14.5487	14.4341
2.84779	3.52951	16.0255	15.0628
2.78663	4.3281	14.6647	14.9855
2.80895	4.27479	13.3792	14.6864
2.85526	4.3997	14.6309	15.4644
2.88905	4.26094	14.7419	15.7577
2.9547	3.52099	14.511	14.4661
2.89364	4.0728	14.9153	15.6445
2.92506	3.81063	13.9999	15.4372
2.80232	3.89145	14.533	15.7893
2.9903	4.28172	14.1082	15.4057
2.84981	3.73781	15.5201	15.1504
3.11016	3.94642	14.936	15.1203
2.81998	3.90452	15.1181	15.2219
2.94008	3.99612	14.1511	14.4213
3.50147	4.2576	13.7119	15.6197
2.86053	4.0038	14.7591	17.0063
2.92085	4.20363	14.6984	15.8677
2.75946	4.01913	14.434	16.7493
2.80865	4.35598	14.0013	14.793
2.91647	4.3191	13.9179	15.3551
2.90124	4.76288	14.0374	15.0817
2.8422	4.00387	13.7507	15.3673
2.83461	4.09876	14.2312	15.9848
2.94466	4.08823	14.8251	15.4319
2.75756	4.0881	14.4825	14.9534
2.73784	4.36624	13.9433	15.1329
2.99848	3.94017	14.0299	16.2411
2.96986	3.99941	14.1208	16.4372
2.86276	4.31343	14.0596	15.2396
2.85603	4.35164	14.2728	15.1185
3.03596	3.91158	13.7023	14.5013
2.92331	4.18657	13.5098	14.7217
2.88478	3.90848	13.8438	15.4293
2.79906	4.12559	13.9211	14.6843
2.89418	4.01204	14.461	15.2472
2.85196	4.36376	13.7437	13.7279
3.16143	4.17906	13.6725	14.3639
2.80451	4.49611	13.2071	14.9487
2.91461	4.44821	13.9809	15.1031
2.9839	4.78394	13.6835	14.5634
2.87263	4.12793	15.1362	14.7027
3.14219	4.6909	13.7569	14.4345
2.83713	4.40502	15.3698	14.0209
3.12249	3.95128	14.3944	14.679
2.81448	4.18478	13.9215	17.2298
2.78684	3.86899	13.6428	18.007
2.98295	3.8055	13.3933	18.4841
2.86056	3.99271	13.7382	16.1865
2.94008	3.48878	15.3691	18.2941
2.98124	4.2969	13.9744	17.8481
2.88904	4.12147	14.834	16.4646
2.94208	4.37337	14.9691	16.4935
2.93962	4.2514	13.9583	17.6315
2.9201	4.38048	14.3355	16.0743
2.83955	4.4144	13.947	16.7565
2.86568	4.62859	13.611	16.9118
2.77609	3.89989	14.1793	16.0625
2.93886	3.97694	14.6513	15.923
3.1059	4.31103	15.6004	16.8073
2.78766	3.66374	16.4745	18.1635
2.87627	4.48345	14.2536	17.7004
2.95906	4.11196	14.2206	16.3591
3.06075	3.74597	14.2523	16.2806
3.06121	4.59218	14.5191	15.0903
2.80124	4.59404	14.8914	15.7489
2.91007	4.35133	13.456	15.627
2.96154	3.74088	14.8051	15.5416
3.03523	4.34113	14.542	15.6027
2.918	4.36593	14.8468	16.5407
2.97372	4.72184	14.9024	16.0047
2.89086	3.99483	15.3828	15.4057
2.82486	3.69942	14.7757	15.6325
2.81476	3.91316	15.1736	15.8711
2.91265	4.44344	15.1733	16.095
3.00163	3.75355	13.9428	16.2558
3.13205	4.15212	15.0501	15.8238
2.91201	4.23025	13.619	15.5838
2.8203	3.57308	12.3102	15.6089
2.88816	3.94002	13.619	16.2505
2.82065	4.1742	12.0907	16.9029
2.80859	4.66011	12.0899	15.2312
2.86142	3.9286	12.9913	15.6439
2.90828	4.11201	13.3992	15.9693
2.79396	4.11769	15.1367	15.9713
2.90314	4.04275	12.6119	15.8497
2.92222	3.89834	13.0256	15.2482
2.85857	4.3336	10.816	15.0429
2.85372	4.39288	12.8914	15.7494
2.93418	4.53843	12.4143	15.6352
3.08454	4.24382	11.4804	14.9978
2.86785	4.21828	13.5024	15.8128
2.90605	4.4619	11.4373	15.7966
2.94891	4.76574	10.5236	15.3126
2.88481	4.61707	11.2386	15.5852
2.85831	4.18352	9.84908	16.0233
3.1409	4.6117	6.59678	17.0674
2.86457	4.34398	7.60772	16.0661
2.91141	4.31394	8.2754	15.6536
2.92472	3.76688	8.23696	15.7049
3.00441	4.60684	10.145	15.9212
2.85744	4.3313	7.24049	14.8921
2.96421	4.28325	8.2389	16.228
2.79079	4.20841	7.58313	15.6963
2.91845	4.34357	8.09687	15.8914
3.03641	4.83951	8.73809	16.2737
2.92111	3.77503	8.38681	15.6726
2.837	4.61578	9.01758	15.6312
2.84361	4.28357	7.53852	15.2551
2.95956	4.44453	7.29955	14.9739
2.85262	4.0716	7.09452	15.734
2.84401	4.10675	8.05934	16.0221
3.22374	4.31018	6.68367	15.9534
3.56411	4.51486	6.42994	15.9471
2.80332	4.2191	7.29886	15.267
2.87301	4.18747	6.964	15.4888
3.09536	3.83105	7.63719	15.5148
3.00921	3.78388	7.16519	15.0446
2.90534	4.55123	5.81792	15.1993
2.87508	3.96719	6.59317	15.2644
2.82987	4.33546	7.62222	15.2534
2.81698	3.91314	7.04205	14.8991
2.93368	4.5036	5.81837	14.9718
2.98455	3.87207	8.54107	15.9886
2.86387	3.98962	8.346	16.0105
2.82284	4.01341	8.20641	15.6631
2.9244	4.23703	8.54113	15.7696
2.82379	4.38217	7.35389	15.7908
2.99179	4.10129	7.85357	16.4586
2.90139	4.2681	8.42196	16.6606
2.89449	3.86257	9.40643	16.3168
2.78432	4.41601	8.79608	15.9881
2.73556	4.09245	8.40827	16.1606
2.82054	4.58779	7.45545	16.1755
2.77607	4.27791	7.47516	15.4178
2.74167	4.21288	7.72939	15.3325
2.86166	4.05785	9.92865	14.8846
2.95819	4.20213	9.43378	15.9685
2.95144	4.39416	7.67917	16.4229
2.9162	4.29291	8.99715	15.9323
3.03159	4.3086	8.91339	15.1441
2.9659	4.30647	8.83405	16.688
2.93426	4.19663	8.37948	17.2751
2.81611	4.05722	8.42605	16.5854
2.74479	3.56832	9.18578	15.5426
2.71891	4.00726	8.72184	16.6436
2.88312	4.7169	7.64787	15.4466
3.07837	3.02809	8.84547	16.115
2.96751	2.99113	8.21039	15.9993
3.17586	2.91108	8.14639	15.5741
2.88392	3.08315	6.76752	14.4744
2.78261	3.60203	8.61192	15.9749
2.88671	4.71886	7.08537	15.4249
2.95816	2.80843	8.40249	16.4823
2.80296	2.94201	6.73269	16.0574
2.9634	2.83896	9.68484	15.7855
2.85175	3.01747	7.78567	16.5911
2.89549	2.97407	6.81065	16.4903
2.79338	3.21434	5.43148	17.0256
2.95897	3.01944	6.00342	15.8612
2.94979	2.95304	6.04021	16.791
2.79864	2.83059	6.81159	16.7107
2.77353	3.36208	8.05925	15.2669
2.96716	3.13646	6.70066	16.1301
2.88851	3.2621	8.67284	16.4381
2.75635	3.0404	8.36753	17.1183
2.89396	3.06361	6.52611	16.3237
2.7865	4.23458	8.31463	16.9271
2.90971	3.01405	7.6144	15.9593
2.88639	3.02524	6.34669	16.0202
2.99554	3.02279	6.89158	16.0287
2.89898	3.8174	5.84997	15.7906
2.89261	2.92084	8.02302	16.1314
2.80789	3.38831	7.14742	16.7175
2.89001	3.04411	6.96612	14.8201
2.80751	4.07467	6.2381	16.8672
3.05581	3.73034	6.31476	16.0935
2.89682	3.12144	7.12075	15.9815
2.95042	3.13071	6.28489	15.5472
2.8288	3.50961	7.43465	16.1334
2.73254	3.02169	6.99051	15.342
3.11687	2.95545	6.13093	14.4441
3.13315	2.94702	6.18729	16.4821
2.90637	2.80521	5.30163	15.1705
2.87301	2.92708	5.59217	15.3659
2.85064	3.03211	7.01639	16.5801
2.843	2.87258	5.63271	15.567
3.08257	2.85177	5.74749	15.0384
2.73317	2.86766	7.08214	14.746
2.9706	2.92444	5.39401	15.8398
2.89939	3.32402	6.56753	15.1099
2.9587	3.00806	5.60898	15.1324
2.83292	2.94966	5.57721	15.3624
2.904	2.93095	5.78283	15.5811
2.89531	2.88473	6.98104	16.6913
2.84087	3.43582	8.81548	15.7279
2.88113	2.97715	5.91926	15.9269
2.78175	2.73405	7.53798	15.6355
2.84557	3.22282	6.78541	14.3288
2.84964	3.06357	6.03432	15.878
2.89645	2.93677	6.87251	14.7994
3.10838	3.05073	7.77988	15.5411
2.82314	3.2215	8.13072	16.4419
3.01679	2.89514	7.84781	16.9758
2.82183	2.94213	8.26147	15.4418
2.82905	2.98651	8.71976	15.8517
3.25753	2.93758	9.48053	16.3975
2.92235	3.17561	9.8871	15.572
2.96523	3.09518	7.15095	15.3415
3.06537	2.91812	7.58703	15.1147
2.99353	2.96418	7.83358	16.2102
2.95359	2.95009	7.28578	15.2764
3.08021	2.99983	9.17114	16.198
2.96275	3.04294	5.04723	15.7081
2.89874	3.04594	5.64122	16.475
2.91387	3.00183	7.53423	16.446
2.94321	3.0319	8.00792	17.0021
3.08423	3.03924	7.74942	16.2771
2.85826	2.93589	4.79577	16.2793
3.08643	2.9859	6.16631	15.8275
2.97067	3.29522	7.85815	15.7698
2.76154	4.09895	7.96768	17.118
2.79143	2.99407	8.35381	16.5355
3.10893	3.00261	9.09208	17.4497
2.90973	2.96699	7.89883	16.3123
2.91487	2.74228	6.78801	15.7445
2.90524	2.91709	7.32134	17.792
2.64822	3.12877	6.88851	16.1177
2.95252	2.88711	2.91764	17.1559
3.02052	2.99436	2.97272	16.4267
3.00144	2.98855	8.28317	16.8565
2.99836	2.95194	8.07808	15.4058
3.23742	2.94013	8.76296	15.1091
2.84086	2.95911	8.22929	16.2118
3.01636	2.97614	7.74192	15.6705
3.01679	3.20989	9.33922	14.7038
2.78431	3.16531	7.58414	16.0129
2.86178	2.9337	7.79317	16.42
2.99564	3.01132	7.7545	17.1954
3.05852	2.95759	6.71951	16.1931
2.85917	2.86734	7.09296	15.9975
2.81817	2.91449	7.49945	15.6815
2.9488	3.10294	6.74669	17.0506
3.38105	3.02898	6.96419	15.5248
2.90057	3.04869	8.64037	15.8604
2.8743	2.79752	9.67641	17.0099
3.03996	3.00422	7.71	16.714
3.06184	2.959	7.55745	17.1608
2.93577	2.8479	7.75839	17.2465
2.86388	3.17482	7.22066	17.0609
2.84395	3.28898	8.56483	14.9171
3.1122	2.8659	7.73585	15.3056
3.10446	2.87857	7.75025	13.0684
2.7788	2.96146	8.03495	14.8151
2.79625	2.89697	6.77591	15.1237
2.77078	3.01397	6.81743	14.9979
2.88383	3.03226	8.65735	14.2904
3.01739	3.01389	7.19444	15.2299
2.76929	3.05394	7.67612	16.0651
2.88315	3.33466	7.13712	15.4641
2.97845	2.95085	7.74412	15.8788
2.94294	3.42319	7.28886	16.3371
2.87352	3.10035	8.83158	16.1023
2.83793	2.97457	8.63828	12.671
2.88302	3.0633	7.20745	14.8483
3.1964	3.05531	8.92642	14.8107
2.78713	3.30289	8.53525	14.4927
2.7182	3.18426	7.31261	15.7119
2.78218	3.0799	6.83217	15.4779
2.94825	3.37292	7.5908	17.2822
2.78589	3.26022	7.24747	14.8822
2.85326	4.02096	9.01237	13.8013
2.82394	3.19742	7.70684	13.7406
2.84677	4.26953	6.57189	14.6669
2.96899	3.47018	6.13511	15.1815
3.0164	3.15931	6.28466	15.2656
2.79031	3.08478	3.21941	15.6585
2.69037	3.77552	3.0152	16.5716
3.02162	2.98237	3.04738	15.7345
3.61796	3.52716	3.17738	16.2796
2.86027	3.57208	2.90507	14.5578
3.20115	4.61589	3.14305	12.7932
2.89293	3.26307	3.6558	15.4439
3.03896	3.07198	3.07228	15.8995
2.87969	3.39557	3.07709	13.3314
2.86317	3.10233	3.28898	14.8713
2.94958	3.35854	3.1314	14.2208
2.97096	3.18757	2.9407	15.3962
3.02122	3.45557	2.97594	14.3177
2.91825	3.04627	3.21862	13.7126
2.84044	3.0009	8.40535	13.0038
2.72356	2.91676	7.18867	14.6991
2.92242	2.97155	6.86955	15.7304
2.95947	3.16366	8.00896	15.155
3.63699	2.9253	6.96409	14.5299
2.85159	2.97808	7.37411	14.6119
4.43748	3.43586	7.11454	15.8289
3.26355	3.07275	7.22206	16.7295
2.84024	2.89808	7.44545	14.3307
2.87139	3.06128	9.01204	15.7836
2.94233	3.09674	8.51214	15.111
2.97748	3.20994	7.3758	16.7131
3.00628	2.91261	7.9264	16.4793
2.88423	3.04298	6.89923	16.2049
3.06121	3.06891	6.5232	14.5524
2.86086	3.39909	7.18702	15.3074
2.86144	3.53975	7.34532	16.1146
2.81081	3.24716	7.2709	15.8073
2.78433	3.0033	7.76712	16.0705
2.78439	3.17052	8.14857	15.1962
2.89267	3.21587	8.43425	12.2663
3.00517	2.91525	8.155	14.9746
3.12522	3.67415	6.87137	15.4591
2.85688	4.05615	7.95782	16.0321
2.94623	4.45449	8.11637	16.3393
2.88251	4.10479	7.99557	15.3577
2.8132	3.18574	8.66622	15.2469
2.91068	3.03254	5.95608	16.362
2.92604	3.25952	7.07239	15.1946
2.99683	3.25057	6.25234	15.3436
2.9105	4.71901	7.29977	16.1732
3.01424	5.33466	7.48926	14.7177
3.10615	2.94065	7.53062	16.1189
2.84998	3.17366	6.66243	14.4783
3.10376	3.13	7.20341	14.8759
3.02367	3.10615	6.02801	15.005
2.96445	3.06265	7.43077	13.9519
2.9769	2.85944	8.02679	15.9805
3.00166	3.12214	6.64639	14.7669
3.0565	2.92482	7.6036	14.6587
2.89501	3.76906	7.34849	14.7449
3.01043	3.38498	6.47804	13.7581
3.10468	3.10678	5.93964	15.4563
3.00405	3.02576	7.67637	14.8644
2.88147	2.93629	7.55509	15.7056
3.12079	3.12801	6.28869	15.8598
2.96766	3.5544	6.7366	15.792
2.86933	3.14662	7.63663	15.2932
3.02883	2.93194	7.37947	16.1092
2.92906	3.02473	6.7134	15.9619
3.01021	2.93111	6.34593	15.2505
3.0037	2.8911	6.09742	14.8872
2.87654	3.36454	7.30923	14.0989
2.99738	3.19462	7.90669	13.7667
3.13761	2.89015	7.37448	15.5083
3.00343	3.14409	7.09786	14.5612
2.88943	2.97111	7.00738	13.9604
3.04481	3.07828	7.8634	14.4477
2.89479	3.32195	9.8145	13.0795
3.0166	3.09425	7.91144	12.9105
2.88641	3.05964	8.76464	13.2492
3.02877	3.19137	6.89685	13.9604
2.85772	2.98846	7.00771	12.8702
2.93903	3.27118	7.58499	14.2133
3.00733	3.18348	6.90758	13.7465
2.77824	3.48318	8.27674	13.7214
3.12731	2.96286	7.5762	15.1329
2.92531	3.23681	7.53759	15.7186
2.87204	3.45436	6.40303	15.1246
2.92	4.57381	6.15225	15.0261
2.97419	3.25578	5.52657	17.0559
3.01172	4.10279	6.62583	15.2963
3.00112	2.96532	6.59172	15.4047
2.88784	3.03042	6.19692	13.538
3.05714	3.25314	7.34356	15.0216
3.09203	3.46578	8.18329	13.8001
2.93617	3.1455	6.40702	14.2622
2.82157	3.48353	6.75524	13.2934
2.82002	3.21883	6.93538	13.2613
3.04629	3.25567	6.42568	15.1868
2.93094	3.08975	8.47518	15.1538
2.98485	2.9246	8.83216	16.4594
2.91297	3.06661	7.89544	15.4437
2.8353	3.10557	8.70361	16.1786
3.1337	2.92925	5.98547	16.0725
2.85296	3.49315	6.80816	15.0594
2.79819	3.43961	6.52703	18.0582
2.87547	3.14644	6.84723	19.475
2.8372	3.23371	6.73766	18.2519
3.06662	4.25026	9.38859	16.4033
2.98464	3.36488	7.61722	16.8841
2.92371	3.1542	8.3388	16.8918
2.92971	3.84376	8.56507	15.6065
2.92325	4.47063	8.99245	15.3496
3.07956	4.40012	8.02168	15.2765
2.94595	4.64278	8.16533	13.4569
3.10132	4.72526	7.55376	15.8918
2.93574	4.43696	8.37115	15.1025
2.8803	4.34535	8.65283	15.8308
2.93713	4.29838	8.05308	14.8966
2.93451	3.9864	8.63475	14.0456
3.24424	4.11148	8.61826	14.3899
2.81543	4.74112	8.02572	13.9653
2.7908	4.24067	8.2674	13.645
2.84129	3.51062	7.67532	14.8432
2.92618	4.08135	8.41461	15.6868
2.90174	4.55672	6.7788	14.8698
3.12521	4.14658	8.19293	14.83
2.83701	4.22644	7.85541	16.5751
3.19476	4.52143	7.87642	16.0701
2.91653	4.39029	7.79514	15.4215
2.86874	3.47565	7.99408	14.619
3.08138	3.04084	7.31453	16.4138
2.99938	3.59345	7.4294	15.9987
2.91625	2.9821	7.16328	15.3844
2.78641	3.26294	6.90076	16.0882
2.95231	3.31277	7.00381	15.0397
3.0437	3.28843	6.93699	14.8822
2.90463	3.23057	6.92428	14.0399
3.08338	3.4317	5.4734	15.3893
3.20378	3.66528	7.00515	16.1598
2.98349	3.27348	6.9801	14.861
2.77868	3.31044	7.50782	16.0359
3.01179	3.31163	8.24879	16.2191
2.8465	3.9303	8.14145	13.9851
2.88837	4.80531	7.65457	14.9248
3.07095	3.38895	6.82078	14.2349
2.9622	5.27171	8.09542	14.8187
2.95164	5.22616	7.29392	15.667
2.85605	5.16164	9.81684	16.4626
3.15736	5.05169	7.26385	16.5483
2.82832	4.97113	7.78031	16.0664
2.86793	4.96001	7.52382	16.6852
3.00246	5.01427	8.19879	16.4811
2.84241	4.89785	7.0824	15.6188
2.77707	4.74783	7.6872	15.529
2.71523	5.40382	7.28171	16.269
2.83515	5.06383	7.94317	15.8637
2.9401	4.65918	8.79138	15.0604
2.88071	5.45768	8.05604	16.0045
2.88918	4.87894	8.3734	15.7143
2.95787	5.18895	7.56853	16.4817
3.00865	4.4388	7.21833	16.9413
2.83525	5.54964	7.25763	17.1804
2.89714	4.79397	7.55668	16.2205
2.80525	5.17064	9.54152	17.0345
2.81209	4.76699	8.70245	16.3683
3.0043	5.50804	8.76627	17.555
2.92819	5.33909	8.20426	16.2783
2.84262	4.79993	8.65382	15.998
2.77017	5.0533	8.18528	16.8739
2.89682	5.41426	8.27287	15.9493
3.05998	5.16066	9.26412	17.0703
2.93626	4.84479	7.8475	15.3418
3.11773	5.12605	8.1799	15.8243
2.97397	4.99846	8.74486	16.9471
2.95473	5.4011	8.69601	15.7652
2.85605	4.97836	8.22797	14.0987
2.84931	5.011	8.54246	15.0576
2.89971	4.48379	8.27223	16.247
2.8271	5.21847	8.3544	16.3034
2.9457	4.0797	8.50558	16.9631
2.88981	3.04703	8.12103	15.6129
2.84914	3.28475	7.70488	14.2787
3.18851	3.06028	8.10413	14.3613
3.14161	2.87336	7.91194	14.903
2.80467	3.13136	8.21137	16.3269
2.9727	3.27837	8.31646	16.6301
2.88826	3.18481	7.82798	16.2334
2.81051	3.00995	7.62639	16.2953
2.92381	3.38747	7.19275	14.5636
2.76155	3.15712	7.98747	14.5426
2.99803	3.00988	8.7363	14.9776
2.71501	4.69011	7.84062	14.4872
3.02752	3.46071	8.75801	16.001
3.06343	3.50898	8.06715	16.9286
2.77863	4.4153	7.6197	15.7368
3.07491	3.90111	8.95892	15.9249
2.87036	3.26485	7.276	15.8338
2.92838	5.01624	6.69024	15.3715
2.96882	3.34413	9.5578	14.57
2.88189	5.81857	8.59877	16.2937
6.77779	4.05665	8.07545	15.5771
6.13153	4.69131	7.80987	17.5181
3.66079	4.739	8.18507	15.8598
4.1492	3.787	7.67805	16.0662
3.96093	4.66256	8.995	16.726
4.12413	5.9613	9.14872	16.1198
4.85388	4.35408	8.26644	15.5815
4.43306	4.57365	7.14164	15.9547
3.89267	3.4788	6.97459	16.1196
3.75752	2.89659	7.30779	14.8785
4.33217	4.45516	8.60851	16.0717
4.9657	4.0368	7.62486	16.0547
4.06972	4.6643	8.59144	17.6048
2.94912	3.79909	8.97176	17.0574
4.61776	4.14667	7.75687	15.4389
3.97881	3.89826	8.37776	15.6517
3.63333	3.18456	7.96208	15.8277
4.22375	3.49908	8.16345	16.1883
3.37185	4.33555	8.65661	15.8769
2.91762	3.00123	7.55409	15.4515
4.46382	2.97107	7.96053	16.9204
3.95811	3.66123	8.55586	14.9689
2.91117	3.64212	8.36494	14.7345
2.82392	3.3805	8.2363	16.2955
3.05943	3.31526	7.99361	16.3668
2.9395	3.13602	7.96106	15.8702
2.9857	3.5509	8.30143	15.6717
3.18669	3.38947	7.85297	15.4386
3.04244	3.73064	8.06269	15.0136
2.78582	4.59836	7.44373	16.3766
2.93889	4.66263	8.20685	17.4853
2.99786	4.51147	8.76791	14.7742
2.95153	4.24403	8.4347	17.8633
2.87226	4.14874	8.67071	16.709
2.95103	4.02009	7.31632	16.2142
2.99015	3.60751	7.21197	15.2985
2.90839	5.33259	5.7958	16.2031
6.78264	4.93628	5.85827	16.0908
7.24359	3.2258	5.82042	14.6807
6.41586	4.1002	6.41784	15.5672
6.51191	3.12995	7.22952	16.4649
5.69845	3.3091	8.48008	16.3562
6.6772	3.23448	8.42302	16.1535
4.91676	4.26466	8.29608	16.4688
5.18369	4.07456	7.78339	16.0669
4.87969	3.69912	7.35569	16.5008
6.0595	3.72903	7.56468	15.4031
5.52885	3.06265	7.64543	16.0616
5.02736	3.51996	8.10523	17.1477
5.3288	3.62205	8.16135	16.2142
4.80858	3.90625	7.92094	16.3321
5.43855	4.69525	8.2204	16.5438
4.45524	4.46239	8.06693	15.589
5.94661	4.81933	7.79704	16.7247
4.32494	4.42873	8.13893	16.1105
4.52608	3.87752	8.48146	15.1912
6.1089	4.44435	8.90054	15.4693
5.41957	3.56834	7.46159	15.3105
6.21398	3.40597	8.11124	16.5509
6.09883	3.94387	8.82832	15.5713
5.90781	4.2454	7.85356	15.8153
4.04313	3.70142	7.86864	15.5969
4.4272	4.40658	7.59331	15.6431
2.88099	4.30711	8.0604	15.9691
2.84765	4.07246	7.33175	14.4768
2.77901	4.00544	8.61405	15.3387
2.87858	4.23327	7.77241	16.0891
2.9469	3.60152	7.78219	15.1452
5.80809	3.69169	8.54879	14.9341
5.64757	3.73046	9.29012	15.495
5.60972	4.24276	8.98296	15.2842
7.46633	3.95518	8.08854	13.9535
5.20634	4.08816	8.36497	15.5112
5.4868	4.11414	8.41509	16.4758
6.81677	3.96654	8.38372	15.373
5.66276	4.25512	8.67936	15.0565
5.6214	4.13218	10.0487	15.694
5.68878	3.89783	9.9304	14.8316
5.54744	3.75676	10.6093	15.6441
5.76764	4.48497	9.74789	15.8821
5.76046	4.02217	9.86362	14.7433
6.04784	4.03105	10.2041	15.0278
6.20545	4.06264	9.13865	15.3687
6.1135	4.17213	10.0991	15.1171
5.06332	3.85011	9.77658	15.8868
5.42444	4.23748	9.28897	15.5802
5.97638	4.55525	9.73718	15.5314
5.52508	5.20378	10.4774	15.3703
4.21831	3.40999	9.8174	15.8827
4.77331	3.33269	11.1628	16.0592
5.38948	2.93795	9.43312	15.6663
5.85125	3.00076	9.10792	15.8726
5.3517	3.02281	8.92603	16.4489
5.16723	3.32008	9.00138	16.3966
5.54959	3.35455	10.1002	16.0889
5.87655	4.72043	9.25836	15.0667
6.02553	3.41393	9.1012	15.5382
5.97808	3.63851	8.68853	14.8425
4.56768	3.23718	8.87271	14.1168
5.2631	2.99527	9.10844	14.623
5.4643	2.99863	10.7866	15.6965
2.85021	3.64941	11.0676	16.3452
4.36761	3.13504	12.1045	14.6203
4.19128	3.10006	12.0819	15.5637
4.32246	3.40101	11.169	14.3152
6.71078	3.70811	11.449	15.7959
4.3394	3.42276	10.2262	15.6074
2.96663	2.97423	10.007	16.2112
2.94965	3.14719	9.67685	15.3514
2.96637	3.21895	8.81023	14.9769
2.86974	3.3438	9.79508	15.4216
2.94225	4.28978	9.0324	15.3813
3.38746	2.98821	9.36988	14.6986
2.80422	2.96436	8.32744	15.1612
2.86181	3.12757	7.80136	15.9572
2.886	3.13236	8.75627	16.0917
2.86228	3.0451	9.10677	16.6183
2.97433	3.21456	8.43396	15.2364
2.83151	3.17065	8.52465	14.5089
3.08016	3.62542	7.13794	16.0181
2.92362	3.26108	8.7655	13.6638
2.7347	3.24984	8.25392	14.5218
2.90647	3.12484	7.72612	15.7343
2.81944	3.17292	9.56414	15.486
2.86248	3.00777	9.43933	16.1802
3.007	2.97604	12.9092	13.7258
2.78018	2.99188	11.2616	15.2247
2.94445	3.00028	11.025	13.7015
3.06171	3.06366	10.3592	14.1862
2.89074	3.05942	10.8808	13.7588
2.95237	3.09989	9.26894	15.1484
2.91242	2.96608	10.3908	14.9166
2.8257	3.108	9.78054	15.0343
2.9882	3.17643	10.2813	15.5034
3.30872	5.76261	11.3618	14.6599
2.8365	4.12847	10.3291	15.6066
2.98036	3.1699	7.49662	15.5759
2.96098	4.48818	8.90958	13.8248
2.90457	5.67703	9.68212	15.2689
2.85771	5.56295	8.42748	15.1315
3.02352	3.34086	8.23465	14.8437
2.83037	3.13438	8.16195	16.3172
2.97263	3.2858	7.92764	17.1786
2.84908	3.78603	8.91705	15.9271
2.98767	3.03207	8.38058	16.3037
2.99824	3.63309	8.45861	14.1139
2.98847	3.56322	7.18385	15.5641
3.00933	3.12556	7.35954	14.5968
2.9687	3.0725	7.38377	14.7321
3.01637	3.05328	8.64326	13.9587
2.86698	3.21053	7.35697	14.6227
3.03733	3.78466	9.3055	15.8993
2.85322	2.95123	8.01328	15.5959
2.92281	2.95114	6.43295	14.7468
2.97853	3.23327	8.14769	15.136
2.89719	3.21312	7.13729	14.4247
2.88385	3.11703	6.61349	13.7487
2.89654	3.01672	6.41789	14.6212
2.89001	3.42886	7.67981	15.2683
2.92418	3.33804	7.76136	14.0716
2.84478	2.98747	7.18735	14.4037
2.82818	3.11246	8.3171	15.0531
2.94051	3.54144	7.94565	15.3013
2.88995	3.44485	8.01751	13.9303
2.95659	2.96095	8.08678	14.4603
2.89884	3.38475	7.74237	14.2663
2.82126	3.10278	7.4736	14.8263
2.86699	3.01406	6.50953	13.7401
3.01361	3.44924	8.56307	15.5356
2.90534	2.95871	8.17283	14.3912
2.9314	3.24612	8.04464	13.21
3.04266	3.72957	7.84437	16.3774
2.90877	3.27666	8.91281	15.3216
2.859	3.14169	7.51329	16.7965
2.81521	3.06499	7.38997	14.9169
2.75056	2.92577	8.04339	15.7235
2.97559	3.78994	7.95966	15.3886
2.8286	3.11288	7.66623	15.2867
2.78585	4.2113	6.9604	14.8817
2.95551	4.05901	7.93547	16.0887
2.98589	4.07599	7.30307	17.0127
2.89829	3.59363	7.83037	14.8585
2.9381	2.9085	8.2255	14.3658
2.94991	3.07835	7.81151	16.443
2.98704	2.99565	7.92527	16.3296
2.99151	2.98875	7.47242	17.5891
2.86556	3.23786	7.30238	16.288
2.93792	3.66618	7.24444	16.7125
2.79203	3.42132	7.39895	15.6009
2.94336	3.65018	8.15398	14.8205
2.88737	3.09302	7.97378	13.774
2.95632	3.04298	7.65252	16.1582
3.02017	3.21261	8.2463	15.1371
2.8684	3.19153	7.78247	13.7797
2.884	3.22337	8.27604	15.3442
2.84971	2.89456	7.40611	15.9179
2.91455	3.2213	7.99216	14.9146
2.85066	3.13518	7.72088	15.4326
3.01919	3.27326	7.8075	13.6391
2.99882	3.03319	6.73327	17.1447
2.83526	3.15794	7.77659	17.8397
2.85114	3.12201	7.18092	17.9683
3.25863	4.11677	8.83499	17.776
2.97433	3.06924	7.37461	18.2954
2.91869	4.21752	8.0176	17.2548
2.76915	3.50893	7.33023	17.5993
2.92346	3.36202	7.08906	14.7975
3.0517	2.90899	6.65664	16.6442
2.87211	3.26791	8.67669	16.3152
2.75192	3.05119	9.22233	17.0492
2.81343	2.99323	8.10976	15.9398
3.02539	3.30778	7.89893	16.3998
2.86284	3.07021	9.163	16.3625
2.85565	3.10119	8.17485	15.5056
2.98613	3.15299	6.40573	14.6436
2.91631	3.03786	6.22616	14.9668
2.96408	3.06013	7.34646	15.9018
2.85001	3.05842	8.11228	17.8313
2.938	3.22866	7.61775	14.9242
2.94545	3.6598	8.69492	16.2726
3.01022	2.96553	8.21167	16.3931
2.96487	3.41679	8.46907	15.779
2.98605	3.00847	8.81125	16.8187
3.1283	2.86766	10.6607	15.5693
2.91988	3.0339	7.56757	17.3361
3.05011	2.94507	8.54982	15.5785
2.9382	3.21224	7.52725	17.8815
2.84488	3.55137	8.27557	17.4333
2.73984	3.57752	8.81692	18.0412
2.89133	3.37914	7.53354	18.43
2.93626	2.9437	7.57053	18.1653
2.89527	2.87296	8.16518	17.4962
2.78742	3.02697	6.86622	17.7029
2.86826	3.07676	6.91215	16.6764
2.96548	3.11168	7.97524	17.3123
2.94381	3.25843	8.91813	16.8779
3.03712	2.82512	8.20872	16.6158
2.87654	3.86	6.08378	16.6171
3.12002	2.97784	8.2781	16.1403
2.85282	3.00463	8.07429	17.8903
2.98283	2.99103	7.29706	15.7519
2.8096	3.44044	7.04819	16.2992
2.90785	3.08036	7.67267	16.2452
3.00167	3.17296	7.63337	16.1456
2.80338	3.20601	7.85557	15.9243
3.02815	3.09082	8.18532	16.464
3.07683	2.95819	8.47825	15.799
3.12881	3.14588	8.87817	16.3868
2.85982	3.06283	7.9425	15.8501
2.99968	3.3624	8.41928	18.3221
2.71164	3.07365	9.06855	16.6641
2.92865	3.05545	8.14632	16.489
2.9949	3.06649	8.48895	16.814
2.73461	3.51686	6.25325	15.6464
2.76856	3.28039	7.33059	17.666
3.10054	2.98687	6.95684	16.9332
3.00981	3.4114	7.17881	17.7741
2.91791	3.00588	6.67114	17.4979
2.94188	3.02533	6.72721	16.0691
2.79636	2.98474	6.37312	16.5782
2.79809	3.26573	5.98257	17.2993
2.80474	2.97141	6.24744	18.2594
2.96625	3.628	7.07184	16.2689
3.07757	3.24498	7.18308	17.0418
2.84794	2.96682	6.6123	16.8329
2.88328	3.53588	9.74233	17.0119
3.07131	3.39283	7.35626	16.081
2.81164	2.89734	8.00576	16.5243
2.85778	2.9854	9.54675	18.0786
2.87489	3.0433	8.05999	17.0263
2.85868	3.27727	9.0475	18.658
2.91764	3.16754	8.30814	16.5573
2.80517	3.046	8.39979	15.4629
2.88204	2.97513	7.74257	17.0191
2.86596	3.34922	8.78971	13.9521
2.9707	3.24889	8.81085	14.2757
2.78708	3.21364	8.81319	14.3172
3.02675	2.98352	7.98139	14.2238
2.89202	3.26541	8.24979	16.0001
2.92051	3.46794	7.23711	17.6341
2.8095	3.3259	11.5314	13.9556
2.98545	3.09595	6.75266	16.0246
2.96691	3.16524	8.73087	15.4628
2.90424	3.31621	8.10453	17.4503
2.9272	3.06429	9.68328	16.5474
2.93264	3.19783	8.02062	16.6153
2.94103	3.18409	8.08142	16.3476
2.78411	2.93248	7.41234	17.0004
2.92634	2.87404	6.60637	16.4245
3.10304	3.13221	7.2844	16.1415
3.01097	3.44257	7.32663	16.7712
2.85189	3.70395	8.26736	15.4357
2.94521	3.78022	9.05429	16.006
3.15915	5.13502	6.96311	16.9517
3.18581	4.36973	7.98646	15.943
3.00167	5.43267	6.81065	15.9979
2.86208	5.10642	7.75119	16.2512
2.85721	5.20535	7.4921	16.2361
2.90516	5.19824	7.93646	16.2782
2.89557	4.29135	6.44805	16.5306
2.87768	5.70995	8.34203	17.2094
2.9247	4.78483	7.76186	16.0267
2.84509	3.76572	8.04839	16.2342
2.9657	5.81163	7.64764	15.9555
2.99461	5.11806	9.30954	16.2601
2.82726	6.3787	8.00535	15.9777
2.92526	4.57433	6.06378	17.164
2.89463	5.16412	6.71492	15.6164
2.9427	5.46456	9.51678	15.7231
3.07652	5.62699	7.73349	16.0763
2.90451	5.16395	7.98675	15.2835
2.85939	5.48684	8.52577	16.1086
2.88551	4.50123	7.85841	15.777
2.85227	5.05508	8.41879	16.935
2.90177	2.94552	7.41936	17.1168
2.90112	3.09853	8.52006	15.5837
2.99775	4.32197	7.87157	15.2257
2.7889	2.92064	7.50422	16.3854
3.04192	4.80363	8.05091	16.6947
3.00673	3.06851	8.59917	15.8669
2.83807	3.05518	8.12499	15.8129
2.96354	3.3169	8.42002	15.3475
2.93696	3.00658	6.536	14.5575
2.80702	3.14301	8.44709	15.8137
2.92991	3.08964	7.83767	16.7788
3.0234	3.10987	7.46917	16.1386
2.92637	3.23641	7.79977	18.0529
2.92807	3.26365	6.88711	16.8394
2.73529	3.57276	7.12684	16.4371
2.95941	2.94244	7.73091	15.816
2.83622	3.05207	6.89655	15.9034
2.89642	2.99663	6.76836	16.2818
2.93348	3.05969	6.23108	16.5429
2.85688	2.9872	8.8115	16.3171
2.8305	3.20737	7.29128	16.4203
2.86855	3.1533	7.08609	16.6696
2.79864	2.87399	7.7735	15.0456
2.96656	3.22841	7.1877	16.7681
3.0124	3.17945	8.37543	16.0179
2.90699	3.24773	7.7627	15.6364
2.78288	3.08743	7.81451	15.9083
2.91879	3.20496	7.76531	15.6579
2.92253	3.05425	8.7951	15.6449
2.84636	2.91771	7.45908	16.4839
2.99722	2.96697	7.78164	16.4552
3.09982	2.9212	8.90441	16.0734
3.02941	3.31524	7.10164	15.2721
2.9076	2.95084	7.95314	16.5131
2.91894	3.08203	8.06024	16.8296
2.91185	3.15386	7.6767	16.5031
2.9477	3.02157	8.10567	17.106
2.96346	3.18612	7.99378	15.0049
2.98713	3.27753	7.63662	15.8977
2.96343	2.96211	7.40947	16.2064
2.99096	3.1145	9.06242	15.5052
2.84447	2.91822	9.27592	16.897
2.81173	3.48485	7.73098	15.5247
2.97834	2.94164	8.25354	17.1216
2.9188	3.1106	8.38787	17.4338
2.96583	3.28529	7.35465	16.266
3.17271	3.05768	7.82474	14.6199
2.88842	3.10983	8.53324	15.3091
2.9294	3.12975	8.15472	16.2663
2.83549	3.20541	7.39821	14.721
2.93853	2.92481	5.61357	15.6294
2.74818	3.37264	7.78982	16.2865
3.06129	2.9428	6.71573	15.3839
2.8696	4.18532	8.46202	15.4884
2.88601	2.93481	8.00551	16.2059
3.05264	3.1845	8.06388	15.8944
2.87238	3.14891	8.15374	16.7899
2.83112	3.20165	8.03862	14.867
2.77745	3.74916	8.09394	15.8408
2.80339	3.2075	10.0118	14.5459
2.92181	3.01519	8.48469	16.1619
2.94228	2.92654	8.62075	15.5008
3.02227	3.84775	7.87487	14.9362
2.83611	3.31076	7.91126	15.4256
2.82208	3.12867	6.50924	16.2958
2.97326	3.13607	8.45452	15.4519
2.87853	3.20637	8.15975	15.8548
2.97667	4.08719	8.04921	15.074
2.74309	3.0899	7.65941	14.5528
2.87181	3.22417	8.07328	16.3069
3.06794	2.99534	7.81716	16.4852
2.87816	3.22523	7.54123	15.3258
3.00357	3.11696	7.53805	13.2615
2.9572	3.2781	8.11511	15.7699
2.9036	3.34073	7.76652	16.3591
2.99875	3.77519	7.71556	14.9342
2.85528	3.25153	7.57572	16.1638
2.98783	3.34785	8.3736	16.8406
2.88368	3.03415	8.06096	16.1965
2.97483	3.22232	7.90277	16.1464
2.96818	3.30063	8.63135	15.5793
2.81322	3.04317	8.66991	14.9321
2.97876	2.95963	8.1035	15.2033
2.9573	3.41569	7.1681	14.5641
2.87682	2.7577	10.1983	15.8015
2.80647	3.22277	11.0746	16.415
3.03661	3.29184	7.92955	15.2065
2.99179	3.02645	7.78181	14.5576
2.84255	2.90725	8.17846	15.0232
3.10037	3.24297	7.7433	15.4891
2.96217	3.08656	9.23814	17.4968
2.98445	3.22838	9.5127	17.2575
2.84993	3.3312	8.74397	16.6557
2.89325	2.93164	9.14537	16.9812
3.09302	3.062	8.55563	14.9836
2.8272	2.97962	9.83574	16.5421
2.87891	2.95577	8.44535	15.4815
2.87646	3.18279	6.9718	15.9495
2.98821	3.04534	6.6892	15.1856
2.94011	3.09792	6.43364	14.7954
2.96784	3.07646	7.62111	16.4525
2.91343	2.93368	6.87482	16.5667
2.91789	2.82508	6.10641	14.9147
2.87123	3.01493	6.7439	15.0735
2.95419	3.03422	9.52845	13.6063
2.9668	3.27209	7.1206	14.5376
2.89593	3.03172	6.73857	15.3006
3.10235	2.90493	7.44745	15.2947
2.90748	3.04342	7.11815	15.0458
2.88503	3.15222	8.07745	14.8497
2.9103	2.99495	8.93487	14.3959
2.90843	2.75792	7.0661	15.5257
3.00794	3.39463	8.32626	14.1188
2.83234	3.06626	7.5598	14.776
2.78864	3.13708	7.28265	15.5549
2.89889	3.71552	7.47351	15.3163
2.91057	3.38126	7.70063	15.7007
2.78255	4.18246	7.64423	14.6383
2.9477	3.12777	7.79241	15.3774
3.02483	3.11479	8.01587	14.4415
2.88542	3.484	7.21993	14.697
2.8817	2.82977	8.04546	15.251
2.94559	3.60874	7.76997	15.886
2.8066	3.31244	7.90724	15.6918
2.95746	3.46528	6.74841	15.9253
2.98324	3.80604	6.0502	15.7002
2.96439	2.90981	8.16574	15.3495
2.80804	3.19549	8.82771	14.8652
2.82965	3.32701	7.89108	15.7641
2.9939	3.23068	9.86376	14.2884
2.92064	4.38349	8.227	13.9931
2.87327	4.3673	9.3653	15.1052
2.94227	2.84736	8.78144	15.3668
2.96469	3.26628	8.37038	16.9514
2.94221	3.25548	7.98056	15.5891
3.02543	2.93739	8.43158	15.6689
3.02674	3.23449	7.78017	15.5303
2.90973	3.22747	7.57512	14.0226
2.76617	3.32909	8.46341	14.9257
2.95523	2.88714	7.81233	14.0546
2.86934	3.15813	6.28133	15.8826
2.98509	2.85203	8.34599	14.823
3.0039	3.30341	7.77973	14.8546
2.88168	3.01354	5.79303	14.7194
3.05526	3.82052	7.41361	15.3173
2.89848	4.208	7.38205	15.45
2.98118	2.92473	8.56714	15.1322
2.96818	4.30639	7.99476	15.0848
3.10757	3.65778	7.70933	16.5976
3.10118	3.54516	8.31387	15.5376
3.06656	3.93214	7.82669	15.3967
2.75328	2.98988	7.94639	16.8104
2.96643	3.55816	7.63577	14.3676
2.91663	3.75231	7.77147	14.1234
2.91165	3.14326	8.23701	13.2326
2.9754	3.32954	8.49509	15.4332
2.94112	2.98574	7.5424	15.6057
2.93552	3.4564	7.89802	14.9905
2.96181	2.97846	7.31756	14.5872
2.92106	2.86206	6.96013	16.5012
2.89776	3.45904	7.6999	17.5107
3.04458	3.44878	9.26804	16.0197
2.9642	3.30312	8.5022	14.7338
2.86198	3.74022	7.17415	14.0971
2.95	3.57146	8.59541	15.3347
2.87587	2.97054	9.03955	15.4242
2.96935	3.36931	10.6743	15.3028
2.87453	3.15725	10.8564	14.425
3.02003	3.40386	10.6779	15.6986
2.97397	3.35961	8.71733	14.8873
2.82505	3.06571	8.82055	15.2254
3.00689	3.60824	7.3661	15.4117
2.91951	3.39402	9.5915	16.2388
2.72074	3.24486	8.22266	15.8492
2.97955	3.18475	7.34976	15.3112
2.89962	3.43876	8.13196	15.5936
2.87188	3.28879	9.1267	15.217
2.85505	4.46753	8.75001	15.1988
2.86195	3.3795	7.94785	14.8965
2.99682	3.44514	7.41253	16.1773
2.97665	3.43666	7.54147	14.1508
2.82775	4.96679	6.84262	14.5919
2.93827	3.77065	8.7874	14.1317
2.88606	3.10886	7.04642	14.8542
2.87705	2.98304	8.54426	14.687
2.82089	3.96734	6.89903	15.2359
3.01519	3.74138	8.27617	16.0393
3.26487	2.99849	6.98465	14.4332
2.9695	3.28769	8.36114	15.561
2.82208	3.14226	8.61964	14.669
2.84524	3.22418	6.4524	15.6869
2.87573	2.9703	6.63737	16.7448
3.06199	2.96557	7.14619	16.8258
2.9729	2.88929	7.67951	16.6073
3.00618	3.26849	7.64016	16.8625
2.83791	3.38733	8.261	15.8933
2.79172	3.58677	8.70334	15.8999
2.85316	3.68221	8.48511	14.7821
2.80751	3.94696	7.82547	12.9111
2.94153	3.95724	8.3083	16.5986
2.96123	4.15838	7.79839	16.3482
2.89608	3.09144	8.57947	16.4831
2.9527	3.43996	8.27223	16.8841
2.99354	3.18079	9.35418	17.9691
2.86794	3.00668	6.04901	17.0468
2.8036	3.38865	7.56954	16.5733
3.09654	2.89493	8.70699	16.5628
2.88655	5.02294	7.57016	16.232
2.94938	2.979	8.84008	14.6764
2.9259	3.06864	6.85913	15.6768
2.89454	2.96601	7.75204	16.0921
3.01255	3.54428	7.92483	15.4463
2.90569	3.02989	7.78623	15.6705
2.88924	3.09096	7.61104	16.3979
2.93689	3.17222	7.51869	14.2565
3.0287	2.9789	7.58871	15.866
2.90631	3.28635	7.05148	15.7028
3.01626	5.46697	8.29925	16.5434
2.93979	5.48486	7.46443	13.8377
2.92682	6.91296	8.8714	14.8686
2.81284	6.37096	8.00886	14.7798
2.82985	5.6262	9.29586	15.1858
2.94858	5.6815	9.59893	16.7511
2.93616	4.82135	6.75037	16.9068
2.87487	5.19698	7.10017	15.6001
2.98168	5.86464	8.72263	17.0962
2.72018	5.55497	8.61518	15.4799
2.85345	5.0866	8.8833	16.2463
2.8441	5.45296	9.5402	16.323
2.8906	5.32198	8.43489	16.8011
2.87843	5.71237	8.58872	16.2818
2.95797	5.8382	9.89679	16.3527
2.95115	5.99762	10.0617	16.9406
2.8681	5.55292	9.22156	15.4369
3.05007	5.72329	8.21289	15.581
2.92678	5.23978	6.62799	16.8529
2.84271	4.10952	8.08454	16.3518
2.88432	6.19682	8.5579	15.937
2.81833	6.12165	7.00763	16.688
2.77727	6.57891	7.78712	16.7793
2.94839	5.60267	7.03358	15.0599
2.90906	6.61611	8.08214	17.3996
2.9521	6.73847	7.08472	14.8414
2.94283	8.31708	7.26674	15.8977
2.94355	7.52122	7.8401	15.6076
2.86907	6.51543	6.84635	15.4933
3.02751	5.88307	7.19279	17.5707
2.93687	5.09757	7.49675	15.4046
2.9052	5.76239	7.41871	14.6186
2.86018	5.64058	7.9977	16.6111
3.06414	8.75127	7.44559	15.9102
3.21612	8.67318	6.75113	16.3289
3.12496	8.57869	7.56376	16.0758
3.12668	9.8151	7.85319	15.5642
2.90396	9.31583	8.51874	16.2562
3.06302	9.42394	7.81808	14.5006
2.91605	6.95134	7.53271	15.0465
2.87148	8.14222	7.83748	16.1741
3.22543	8.42221	6.86719	16.4568
2.79445	9.02483	6.17606	15.8043
2.89586	8.64401	6.42683	15.7451
3.39686	8.57651	7.722	15.5853
3.02302	8.81755	7.51411	16.6561
2.7337	9.16481	8.23488	17.4054
2.87474	8.36997	7.96972	16.1619
2.80253	9.28307	8.32477	16.4939
3.04148	8.99421	7.90009	15.1555
2.76628	9.72753	7.30844	16.208
3.083	8.81357	7.66605	16.1856
2.9997	8.81828	8.08061	16.5508
2.80863	8.82647	7.57873	15.6869
2.92209	8.7207	7.52559	16.3662
2.98693	9.20671	7.92406	16.3991
2.77223	7.99868	7.20056	16.3338
2.82401	8.58958	6.52553	16.2379
3.06116	8.44425	6.72321	17.3766
2.86282	7.79787	5.83123	16.0472
2.9116	7.33377	6.09208	15.7926
3.17504	7.53767	8.38277	16.1035
2.88433	7.9391	7.29516	17.9186
2.96554	7.34477	6.84706	16.7497
2.90348	6.84603	6.80845	16.3254
2.87411	6.84471	8.26433	15.4023
2.8939	7.39397	9.79168	15.8547
2.99903	7.97001	7.8815	15.4149
2.87934	7.5876	6.66647	15.8824
2.72621	8.60538	7.74021	15.6058
2.90741	7.89452	7.70508	14.9316
2.95434	8.57339	7.93671	15.6942
2.87774	9.31203	8.53033	17.4941
2.78584	8.78843	7.1798	14.8949
3.02229	9.48918	8.31024	14.7179
2.76265	8.67733	7.76972	16.2394
2.95887	10.2254	7.64985	16.0259
2.9739	9.03685	7.70985	14.5989
2.86357	9.12735	7.05988	17.3188
2.72334	8.92075	8.61219	15.9258
2.78935	8.65186	7.54677	15.9684
3.06028	9.31704	7.41715	15.1311
2.96429	8.57109	8.15917	15.8041
3.08136	6.14862	7.63788	16.0371
2.97445	6.80325	7.10735	15.6057
2.82499	5.55954	7.8519	15.86
2.99271	5.08	8.09299	15.5147
2.90795	5.73238	8.07135	16.3563
2.87962	5.83127	7.6171	16.9273
2.91239	5.61436	8.37321	16.2481
3.01431	6.71488	8.10551	16.0176
3.00469	6.16725	7.96798	16.2954
3.11778	6.08017	7.61791	15.2329
2.91602	6.9126	8.03041	16.7494
2.91255	7.64623	7.89737	16.6608
2.92987	8.15925	7.47062	16.7885
3.14461	8.81347	8.19386	17.0486
2.88425	7.71628	8.02582	16.2748
2.89608	7.92557	7.5968	17.1616
2.96002	8.84364	8.61207	16.3914
3.01367	8.11753	7.6437	15.5901
2.87825	7.72535	8.25124	16.1595
2.83339	8.31681	7.26143	16.3014
3.24416	9.20001	10.3785	15.9102
2.99543	9.13943	7.87039	16.4483
2.90912	9.37748	9.66853	16.6998
2.7931	9.19802	8.81725	16.7617
2.80836	7.56151	8.69598	16.3319
2.79595	8.66028	8.3713	16.0868
3.02662	7.84636	8.92118	16.217
2.9107	8.45261	9.22076	16.7841
2.95494	11.101	9.57612	16.4903
2.9114	8.51579	8.56388	17.7974
2.91103	9.07165	9.67079	16.5905
2.77414	9.11014	8.72268	15.2952
2.95751	10.1885	8.01031	16.8536
2.93099	9.45326	8.7605	15.9098
2.93445	9.28785	8.97413	16.3971
2.85266	9.14572	9.12343	16.6693
2.89354	10.8998	8.36164	16.2731
2.77571	12.9162	8.41884	16.6541
2.88201	12.8906	7.43543	15.9151
2.87046	12.306	9.64555	16.4494
2.79496	13.6382	8.18161	15.6663
3.14956	11.7092	7.71559	16.0582
3.11625	11.5144	7.16342	16.4581
2.75439	12.6588	7.96589	15.9173
2.82116	14.0081	7.70093	14.066
3.05199	12.3805	7.36297	16.0035
2.80909	12.1027	8.00307	16.4699
3.00063	13.4165	8.33476	16.2044
3.03862	12.5142	7.25552	14.7457
2.86726	12.515	8.33894	15.8451
2.94431	12.2686	8.96198	15.9764
2.90421	14.2041	7.50675	15.6419
3.01842	12.8297	7.8888	15.9557
3.01431	13.8468	7.8232	15.4803
2.90078	13.825	7.04199	16.0326
3.00135	13.8769	8.24379	15.7155
2.93876	12.5484	8.467	15.9691
2.82994	7.76997	8.10617	15.475
3.15831	8.29841	8.57216	15.3117
3.22803	10.0132	7.94824	14.9779
2.93464	8.04181	7.7273	15.9228
2.75617	8.64016	8.57822	15.7271
2.91802	9.08966	7.35194	16.2136
2.9658	8.66397	7.99182	15.8823
2.95625	8.54875	6.82658	16.4136
2.98618	8.45106	8.85499	16.419
2.91022	8.92143	7.43848	15.9476
2.90119	9.46335	7.87527	15.8895
2.98345	9.67223	7.59816	16.2035
2.96139	8.89844	8.44945	15.9517
3.05263	5.17297	8.26541	16.2094
2.97606	5.7035	7.40737	16.3686
2.89286	5.12541	8.4785	16.5164
2.92444	5.47792	7.97667	15.9146
3.20597	5.3842	7.52403	16.247
2.75778	5.46555	7.83918	17.1252
3.01614	5.8364	7.70208	15.8843
3.08752	7.24018	8.13706	15.5017
3.11353	5.87584	8.24982	15.5534
2.88149	5.38049	8.56936	17.1893
3.10355	5.86716	8.11821	16.3854
3.02055	5.66571	7.58955	16.2035
2.83497	7.33248	8.37962	15.615
2.89027	5.31998	8.74722	15.8513
2.88716	6.73714	8.33918	15.5264
2.86139	5.71073	7.9137	16.3194
2.86432	6.28047	7.90404	16.4701
2.89327	5.75188	8.87383	16.5498
2.69371	5.25033	7.43605	16.3136
2.93225	5.62382	8.33426	16.7398
2.88525	5.72726	8.66942	17.7045
2.90286	5.148	6.25813	15.62
2.96877	5.8632	6.34971	16.5957
2.91412	4.68987	8.16954	16.8463
2.96379	5.64003	9.32868	15.7412
2.90361	6.4481	8.00462	16.0398
3.03264	6.11552	9.17645	16.4772
2.93233	6.38328	9.74408	15.6873
2.90255	5.7777	6.85533	15.5452
2.84361	6.14385	9.36327	15.6709
2.81748	5.98573	7.06617	15.9038
2.86987	5.44187	7.28572	14.5882
2.73912	5.57879	7.70236	15.5786
2.83686	6.58447	7.98641	14.9862
3.04242	6.55157	7.27959	17.1733
2.78341	6.0856	7.8658	16.4003
2.96488	6.12416	6.84802	15.3834
2.91318	5.1971	6.5998	15.8885
2.97573	5.56146	8.3641	16.4011
2.86144	3.2398	9.12517	16.8518
3.0743	3.21529	9.87813	16.038
2.80871	3.59092	8.25708	16.3485
3.10163	3.09442	7.76981	16.717
2.97977	2.90505	7.13355	16.7167
2.89664	3.12269	7.80347	17.1187
3.03232	3.55759	7.17053	16.5243
2.89562	3.52729	7.1819	16.4438
2.95109	3.19529	7.13785	15.5086
2.84496	3.02617	6.02044	16.0983
2.98349	2.96502	6.86634	16.9591
2.91462	3.38571	8.48034	16.0241
2.97242	3.20794	8.25094	16.7103
2.92243	2.80015	5.34814	15.5366
2.88347	2.92333	6.53616	16.0476
2.90155	3.098	5.95243	15.8921
3.03824	3.24559	5.79657	16.5459
2.83629	3.15311	5.42615	15.4866
2.95915	3.19625	6.93768	16.5508
3.11419	2.90701	8.03533	17.6687
2.92111	4.82943	6.91131	16.6803
2.97466	4.93549	7.81702	17.6625
2.97754	4.66722	8.5614	16.9037
2.98655	3.88568	8.23279	16.7701
2.90105	3.54533	7.08735	15.7
2.98371	3.51105	8.82515	15.3238
2.83574	2.98243	8.12009	16.6948
2.93236	2.86437	8.27443	16.8202
2.96343	2.81575	7.71137	17.018
2.83882	2.90384	8.0173	14.9841
3.12141	3.0316	10.7848	15.8081
3.05593	3.18285	8.08993	14.6401
2.87098	3.0633	9.75732	17.0451
2.83896	3.09654	7.45825	16.0417
2.82543	5.50956	7.56538	16.2031
2.86232	6.68819	5.58617	16.3766
2.83275	5.98284	7.42627	16.7642
3.02596	5.23072	7.03379	17.0501
3.00986	5.80264	9.1868	16.605
2.86295	6.77552	6.33524	16.5552
2.99629	4.95821	6.64988	16.4666
2.86806	5.60806	7.61885	15.0124
2.82762	5.18316	7.98708	16.0722
2.95729	5.68643	5.66658	17.194
2.73053	3.08516	7.26292	16.8355
2.86834	6.35785	7.73994	17.0307
2.80929	4.79454	7.16813	17.3984
2.90561	3.22126	9.25701	16.378
3.00789	2.91494	7.71604	16.8222
2.8909	2.92743	7.71217	16.0673
3.04238	3.22934	7.56781	15.9713
2.79231	4.43162	7.06489	15.3311
3.04824	5.68502	8.39208	15.7715
2.9703	4.63	6.97835	16.2641
2.90524	3.1714	7.02303	16.6242
2.90128	3.30034	8.26778	16.7922
2.82975	2.85551	7.62884	16.3562
2.91857	3.20392	7.87019	16.8232
2.90707	3.04391	7.38415	15.6012
3.02479	3.02201	6.64947	15.3787
3.1655	2.85883	7.64605	16.7228
2.95679	2.8564	5.93656	16.1043
2.88418	3.12705	7.31255	15.2499
2.9221	2.91572	7.19406	15.2456
2.95033	2.81467	7.26804	15.8514
2.99255	2.98991	6.0308	16.4944
3.0285	3.20731	6.6143	16.4405
2.77562	5.04878	7.26852	15.0736
3.12252	3.00874	6.46836	16.0535
3.09814	3.01818	6.95295	17.0107
3.15457	3.05058	6.85873	15.738
2.95718	2.80197	7.3276	16.6819
2.98248	2.95614	7.05438	15.4059
2.91855	2.87927	6.39818	16.1908
3.09056	2.82391	6.86883	15.3337
2.77138	2.87179	7.01097	14.8801
3.0883	2.86437	7.85934	16.3642
2.87007	2.85373	6.61929	16.2877
3.04265	3.067	6.69494	17.1072
2.98444	2.99223	8.17823	16.9711
3.10486	2.94885	7.21588	17.3646
2.9471	3.13999	6.62064	16.5597
2.88918	3.63601	7.03297	16.5286
2.81009	2.86987	7.56765	15.9092
2.92652	3.36515	7.23418	15.9105
3.14497	3.08794	6.25439	15.9237
2.81886	3.15274	6.68692	16.136
3.00415	2.83743	7.60056	14.9275
2.87701	3.05223	7.46672	16.1836
2.934	2.99708	6.55859	16.519
2.96499	2.8081	6.4125	15.815
2.8348	3.03134	7.11946	15.8275
2.97971	3.1222	6.99839	16.8903
2.92782	3.15063	6.63559	15.6013
2.89988	3.09685	6.74814	15.7915
2.8519	3.1968	6.91951	15.9392
2.86688	3.20961	7.02684	15.4363
2.84542	3.02605	7.14609	16.5507
3.0823	3.15343	6.82493	15.7289
2.97787	2.95732	6.61328	15.9143
2.96966	3.36572	7.29754	16.3131
2.91932	3.01166	6.62166	16.1701
3.10051	3.36417	7.41504	16.2965
2.84155	3.3574	6.92068	16.2286
3.01433	3.59758	6.71037	16.4705
2.80713	3.29546	8.03989	16.2488
3.01306	2.88592	7.99717	15.2779
3.07207	3.03217	6.90882	16.2742
2.96219	3.13284	7.25591	17.4459
3.02866	3.0989	6.82546	15.4663
2.81047	2.93973	7.38939	15.4062
3.02533	3.06787	6.80706	15.7335
2.88086	3.1024	6.46779	15.8804
2.90452	3.04583	6.21818	16.3175
2.85051	3.07902	6.99136	16.1881
2.77245	2.94314	6.74268	16.9059
2.95011	2.87987	7.17877	15.8653
2.97457	3.06477	8.361	15.4906
2.85413	2.98794	6.90607	15.1788
2.90993	3.00036	6.70701	16.0523
2.93349	3.23976	5.8936	16.0566
2.82994	3.07228	6.23841	15.3697
2.88237	2.93021	7.51756	16.0343
2.85731	3.08138	7.00094	16.6699
2.88393	3.13164	7.21076	16.0512
3.23273	3.04766	7.16619	17.3874
3.01008	3.22322	7.51082	17.3102
3.00486	3.30293	7.36293	16.0217
2.94474	3.19251	7.3493	16.7298
2.87854	3.31374	6.79009	16.7858
2.99834	2.97674	6.98019	16.7435
2.8434	3.20507	6.0945	15.9078
2.84019	3.02896	6.83203	17.267
2.74316	3.0504	7.09697	15.5356
2.96218	2.98673	6.81623	16.5738
2.88039	3.07145	7.06391	14.6411
3.08014	3.02094	6.43551	17.2323
2.89278	3.02841	6.27097	15.653
2.79179	2.93091	6.98268	15.6729
3.14919	3.01533	6.53087	15.8485
2.87718	3.01505	5.99765	16.2806
2.86403	2.85967	6.51988	15.8713
2.82598	2.83877	6.68166	15.313
3.01604	3.24663	6.59004	15.9898
2.94144	3.35383	6.87798	16.8562
2.95855	3.14021	7.55946	17.0823
3.17203	2.91153	7.00353	16.5393
2.95577	3.32394	6.94198	16.4288
2.92515	3.37582	6.71026	16.0168
2.97751	3.4296	6.65822	16.4495
2.85939	3.24502	6.77886	16.5085
2.84637	2.97636	7.80406	15.4371
2.76236	3.09715	6.80521	15.2174
3.09241	2.89774	6.51542	16.4042
2.83866	3.13791	6.87446	17.1244
3.37647	3.07212	7.0047	16.9544
2.96557	2.94724	6.71253	15.8574
2.73997	3.03302	6.58612	15.9467
2.97148	3.27775	6.60661	15.7865
2.79395	3.07407	6.72639	15.797
2.85539	3.08646	5.82888	14.7158
2.81998	3.17599	6.84535	16.6141
2.83009	3.16224	7.35081	15.6359
2.97534	4.43806	6.40354	16.8013
2.81336	6.53345	6.75944	16.2052
2.96261	6.04601	6.51037	15.5288
2.88335	4.47014	7.71952	16.1267
2.97867	3.50162	7.14302	16.937
2.83299	3.02941	6.78337	16.3396
2.92362	3.65573	5.83452	16.2975
3.08659	2.82422	8.64835	16.1215
2.7156	3.36027	7.64548	17.431
2.98323	2.83833	6.9218	16.8834
3.20245	3.15558	6.28071	16.9195
2.83432	3.44151	6.92481	15.8168
3.12482	3.22782	6.17968	16.0396
2.83235	3.39498	7.17432	16.4407
2.81942	4.59384	6.45079	16.1186
3.09456	3.94348	6.11781	16.4901
2.98089	3.84588	6.93162	16.2267
3.01678	4.06262	6.61176	16.227
2.95469	5.14548	5.99783	16.4806
3.04135	4.05391	6.98199	15.9221
2.80467	4.2086	6.84378	15.7375
2.83389	4.14137	7.06878	15.1894
2.94294	3.55851	7.31658	15.5482
2.94502	4.04512	7.00487	15.2731
2.88022	3.98623	7.05727	15.7803
2.9277	3.44733	6.72175	15.5935
3.19184	4.23595	7.11478	15.817
3.12758	3.81494	5.03686	14.7625
2.90444	3.88957	5.35825	15.6259
2.97244	2.93699	5.35701	17.0642
2.93136	4.64814	5.18524	15.6589
2.92796	3.32666	6.4602	16.7458
3.07528	3.22231	5.40547	17.6177
3.25475	2.97661	5.67552	16.279
2.94295	3.20322	6.32418	16.0745
3.15102	4.81596	5.91224	16.3001
3.30758	3.23921	6.00262	16.1042
2.914	3.78465	4.94533	14.7137
3.08601	3.29795	5.82058	14.1372
3.14555	3.0496	6.23363	14.8324
2.74193	3.26144	5.31712	16.0504
2.77949	3.03483	5.62858	16.713
2.8911	3.23552	5.88049	17.7741
2.96455	3.13761	5.65825	17.9838
2.79045	3.12945	5.57345	17.2255
2.7633	3.07704	5.43431	16.3523
2.84088	3.34194	5.76453	16.1113
2.8216	3.13045	6.15816	16.4546
2.92358	3.15031	8.09883	16.7443
3.07797	3.38777	6.09627	15.4237
2.92324	2.97205	6.51741	15.1645
2.84091	3.09699	5.6742	16.1131
2.98682	3.68842	6.67652	15.3958
2.90141	3.08833	6.54233	15.3229
2.96826	3.2937	7.51315	14.5652
2.85583	3.04779	7.11614	16.0079
3.04274	3.06948	7.29162	15.7368
2.98968	3.12815	7.39104	15.479
3.12143	3.03664	5.77586	16.0811
3.14804	3.10667	6.10434	16.0893
2.84419	3.37581	6.70201	15.759
2.90561	2.92925	6.17611	15.2833
3.04154	2.86515	5.40065	16.2863
2.9153	3.37442	5.44524	16.0965
2.99164	3.39185	6.01987	16.3912
2.91186	3.06063	5.52473	14.8156
2.95975	2.96275	5.46835	15.8921
3.02979	3.16723	4.99074	15.7424
2.81061	3.25924	5.70538	16.1036
2.92952	2.90989	5.81798	16.4862
2.94912	3.48739	5.80484	16.6626
2.85014	3.08158	5.98409	16.6606
3.06794	3.13072	5.32055	16.4663
2.99189	3.2566	5.22955	16.0116
2.84936	3.24682	5.36538	16.6497
2.97233	3.1117	5.20788	15.0579
2.98629	3.04711	6.53374	15.2488
2.89774	3.27981	6.01431	15.6478
3.03702	3.12465	5.97446	16.0569
2.88987	2.93524	5.6277	16.7802
2.87731	2.89924	5.47216	15.8841
3.1415	3.02171	5.08993	16.7741
2.89567	2.85546	5.62921	14.76
2.97837	3.00914	5.60694	15.8651
2.83764	2.99669	5.66733	15.8978
2.90154	3.02353	6.0459	16.0884
2.94586	2.99968	5.9881	15.2177
2.90229	3.1595	5.1406	16.4006
2.7674	3.00071	5.6313	16.9237
2.78167	2.86416	5.66371	16.863
2.88815	3.11029	5.62816	16.841
2.80002	3.02008	6.67991	15.8575
2.87088	2.93103	6.28345	15.4708
2.88385	2.98785	7.39482	15.8868
2.98842	2.85254	7.77036	15.8702
2.94489	3.01689	6.74866	15.5653
3.16699	2.89389	6.39562	15.3195
3.20509	2.99751	7.31992	15.4116
3.07784	3.06922	6.69811	16.1977
2.90105	2.94581	6.42891	16.5044
3.03147	3.05308	7.19246	15.9043
2.91584	2.75872	7.47713	15.5074
3.23193	3.0385	7.10976	15.5344
2.96463	2.89617	6.81432	16.7928
2.97383	2.97256	7.23009	15.5814
2.93861	3.01586	7.69126	16.2462
2.70453	3.16111	6.42829	16.4305
2.96666	2.99793	6.58511	16.0276
3.00711	2.78456	7.14118	15.6441
2.91054	3.04657	8.34892	15.7489
3.09991	3.00248	8.15643	16.1129
2.99159	2.99868	7.8436	17.2311
3.1545	2.89437	7.32642	15.2038
2.82377	2.93677	7.59575	16.5581
2.93643	3.20109	7.88959	16.5179
2.74844	3.19872	7.41127	17.5083
3.15308	2.88299	7.28514	17.6982
2.85214	3.06811	7.21838	16.9014
2.86157	3.05426	7.3514	17.7445
3.04037	3.00074	6.02034	17.968
2.84556	2.9075	6.89942	17.7352
2.91404	2.84993	6.22911	15.6319
3.0311	3.16789	5.38763	18.0374
2.83074	2.83353	5.74856	17.359
2.86583	2.92461	5.51381	18.9745
3.06049	3.12968	5.54735	17.1415
2.95045	2.92414	5.54921	16.9145
2.78808	3.19933	6.4634	17.8823
2.98191	3.24618	6.133	16.0476
2.89574	3.13575	5.92692	16.3773
2.89294	2.84208	5.54626	15.9194
2.92699	2.89083	5.52827	16.0203
2.99108	3.0335	5.48843	16.9058
2.92599	2.94089	5.47149	15.9272
2.78411	2.89071	4.83061	15.7041
2.95048	2.92632	5.44774	16.1241
2.86646	2.99338	6.59064	16.655
2.81408	2.94595	5.78019	15.7396
2.9291	2.90531	6.00297	16.3712
3.01093	3.26523	6.07554	15.7372
3.0466	3.01207	5.51722	16.1558
2.9855	2.98145	5.38892	15.6943
2.96219	3.11546	5.53081	16.4037
2.96924	2.88432	5.3412	16.7287
2.82939	3.14871	6.25839	15.9223
2.83189	6.30721	5.4069	16.5524
2.91279	6.87137	6.47211	16.5486
3.02953	6.09894	5.64693	15.6971
3.05582	5.82271	5.99726	15.8374
2.83701	6.52327	7.05247	15.6134
2.95388	5.72089	11.501	16.5224
2.85458	6.84622	7.32277	15.9907
2.96252	6.24011	8.09456	16.4683
2.83418	6.8383	8.02631	15.7252
2.94305	5.97255	8.53402	15.6184
2.78943	6.15554	6.53826	15.2706
2.91251	5.7515	6.86688	15.8795
2.82111	5.99324	7.3676	15.3895
2.86757	5.70807	8.91496	16.3708
2.93702	6.14122	8.11054	14.3065
3.06237	6.06014	7.45255	15.2432
2.89346	5.73016	7.55668	15.8284
2.92912	6.65587	7.24808	16.5357
2.93647	6.05269	7.89953	15.698
2.85959	6.04472	6.80973	15.6413
3.02062	5.36039	7.83329	15.4672
2.94718	5.90661	7.15358	15.9332
2.76944	6.22193	8.32499	14.8032
2.86362	5.95003	7.79385	15.4332
3.16824	6.06247	8.0142	16.7976
3.24747	6.51652	6.89959	15.2622
2.81853	6.08827	5.23263	16.961
2.84973	5.92957	5.34132	16.4287
2.76558	5.8964	4.6621	15.9615
3.01086	6.27036	5.09674	16.9736
3.07676	6.34705	5.6769	14.9789
2.89359	5.9881	5.71012	15.2771
2.98417	5.73353	7.48603	15.0462
2.96321	6.13065	8.26329	15.8929
2.84164	5.82194	7.237	13.9696
3.097	5.87498	8.25221	15.7153
2.98209	6.48087	7.27364	14.6867
2.82231	5.37253	8.0494	15.5195
3.02157	5.73214	6.30125	14.8421
2.83341	6.05487	7.60435	15.1697
3.01364	5.81991	5.6549	12.8119
3.15532	6.26626	5.67417	12.8308
3.17839	5.63962	5.45207	13.0877
3.03438	6.01451	5.7446	15.2063
2.88099	6.39664	6.24392	13.1191
3.09523	5.92191	5.92779	15.7154
2.92561	5.80385	5.72178	13.7666
2.87119	5.97452	5.8042	16.5381
2.93266	6.09037	5.22071	14.5996
2.99402	5.61842	5.3267	13.1749
2.89221	5.28629	5.3696	14.2675
3.09314	5.33644	5.45999	15.0755
2.92008	5.26047	5.85015	12.8378
2.9614	5.99458	5.34913	12.1863
2.99673	2.93104	5.8681	16.0938
2.90789	2.90937	6.19248	15.9046
3.02989	2.80242	5.39635	15.8613
2.96564	2.80296	5.7129	13.8666
2.94701	2.86898	5.52176	15.9931
3.17423	3.34524	6.40832	15.7598
2.92099	3.06642	5.83768	15.4683
2.87008	2.84938	7.06202	14.7179
3.00535	2.75513	5.22183	14.4459
2.81829	3.02412	5.50219	15.7913
3.05342	3.08578	5.62194	14.8759
2.79928	3.0275	5.59497	15.4805
3.35062	3.02392	5.62177	15.7638
2.76459	2.88925	5.88943	14.8341
2.86137	2.75992	5.64503	15.9289
2.83404	3.11525	5.53836	14.4024
2.8534	3.39254	5.2673	14.9575
2.72554	3.37737	5.48097	17.1725
2.92249	3.04263	9.09107	15.4266
2.86463	3.16482	7.58893	15.1552
3.01505	2.89648	7.41713	15.0459
2.96624	2.97667	7.98237	16.828
3.0175	2.85918	8.05735	16.2697
3.08035	2.86036	7.95638	14.1329
2.91319	2.89708	7.65715	16.2935
3.01394	2.8573	7.58384	16.0936
3.00169	2.9317	7.52103	15.5518
3.04805	2.99924	8.02213	15.8152
2.96879	2.94187	6.72574	14.0786
2.93141	2.86674	11.4822	14.0587
2.91812	2.95049	9.48009	14.7474
2.85051	2.99408	9.80965	15.0692
3.24521	3.05283	8.26273	16.9521
3.00914	3.04904	8.54142	16.0236
2.91458	3.0997	10.6428	14.981
2.91899	3.08701	7.6034	15.4239
2.92315	2.94473	9.39229	14.8233
2.96024	2.9848	9.81442	14.3599
2.81402	2.81899	10.1223	16.1884
3.071	2.89222	8.881	16.698
3.18875	3.01386	10.0636	15.0016
3.14651	3.04307	8.47582	15.127
2.82286	2.82471	8.65694	15.8531
2.97316	3.1841	8.11001	15.178
2.89576	3.015	7.94957	17.121
2.92774	2.98265	8.54871	16.9322
2.84377	2.86151	9.37636	16.0287
3.03805	3.04074	9.62549	17.002
2.9454	2.90658	9.44407	15.4792
2.92825	3.16868	9.96619	14.6573
2.70492	3.27067	9.82468	16.4985
2.81044	2.9837	9.43879	15.4561
2.89006	3.06752	9.47311	14.6005
2.79281	3.07984	9.56345	15.3359
2.87658	3.05236	9.9926	15.3907
2.99622	3.05637	9.07913	15.8203
2.92988	5.45338	9.96075	15.1613
3.03885	5.87286	7.39857	14.402
2.98022	6.18129	7.93075	15.6425
2.92421	7.10905	9.62009	15.1201
2.84511	6.60745	8.09389	15.3372
2.78523	5.6304	9.38155	15.5355
2.87647	5.67092	8.15301	16.2087
2.81183	5.37716	7.3922	15.4841
3.24096	5.24623	6.94479	15.8337
2.86465	6.08918	9.09722	16.277
2.84044	3.17625	8.81973	15.435
3.15827	3.11438	7.20961	15.704
2.84104	2.82929	8.5416	17.5868
3.00881	3.25049	8.24506	16.8149
2.95232	3.04772	8.39867	16.8258
2.82725	3.01438	8.38267	16.6735
2.9212	3.14926	8.00783	15.6094
2.83268	3.09552	9.12148	15.9594
2.87719	2.80573	9.97454	16.6922
2.87413	3.01149	8.17507	16.5727
2.86106	2.82806	6.88852	17.1561
2.9158	3.11169	7.57368	16.5295
2.90691	2.96333	7.68696	16.8895
3.07267	2.96981	8.27213	16.4118
2.93809	3.01812	7.75863	16.5727
2.73878	2.98216	6.74808	16.9343
2.88781	3.28102	9.73563	14.5126
2.80332	2.85537	8.21568	15.2868
2.78261	3.04523	7.9321	15.436
2.95386	3.1325	8.42577	15.7961
2.9576	2.89326	7.84885	14.9033
2.81041	2.8956	8.55716	15.7432
2.89764	3.22249	7.49339	15.4894
2.98785	2.84681	8.9894	17.1268
2.92096	2.84947	7.23872	15.1111
3.0663	2.91146	7.06816	15.6857
2.81819	2.93208	7.41748	16.4701
2.84135	3.0745	7.63404	14.6702
3.10293	2.9428	7.63011	14.9972
2.76571	2.88768	7.70552	13.5683
2.83473	2.86455	7.25897	15.3138
3.11857	2.80229	9.49177	15.7212
2.78354	3.32848	7.18349	16.1455
2.94302	2.87589	7.36373	15.8825
2.77088	2.80665	6.78609	15.0175
3.02644	2.79806	7.17267	14.2265
2.90912	2.8887	7.57505	15.358
2.97955	2.90631	7.83943	14.0316
2.93518	2.83799	7.99063	14.7264
2.75881	2.8733	7.59685	14.7751
2.95787	2.92998	6.48281	15.3283
2.79086	3.03812	7.72993	17.0371
2.96499	2.87657	7.98417	17.0932
2.84186	3.03171	7.04708	16.6527
2.96577	2.9449	6.85293	15.3809
2.95129	3.29287	7.66029	14.2431
2.87322	2.98933	7.31415	15.0204
2.81865	2.84116	7.06176	15.1222
2.78199	2.81924	6.05444	16.2625
2.80464	2.84522	6.84776	15.2087
2.79138	2.94892	5.90252	14.111
3.07358	3.03237	5.75345	16.1625
2.99567	2.85359	5.94343	15.2682
2.9268	2.98256	4.63865	15.3635
2.88108	2.86814	5.60892	17.0693
3.11586	2.87273	5.83773	15.5766
2.76393	2.986	6.18215	16.6743
2.89083	2.83771	5.67007	16.7461
2.81051	3.01365	5.38941	17.0215
3.03246	2.92023	5.61927	17.3525
2.93969	3.18175	5.45994	18.013
2.97061	2.89912	5.97406	16.6446
3.00157	3.0049	5.427	15.8963
3.00108	3.27882	5.73399	15.3492
3.07717	2.94201	5.50881	16.0676
2.97195	2.87666	5.82002	15.4561
2.86672	3.22864	5.96713	15.6355
3.02599	3.0283	5.50056	14.86
2.9011	2.84726	5.441	15.64
2.84805	2.90291	5.95827	15.9491
2.95576	2.91077	5.27197	15.2312
2.71059	3.01843	6.10828	16.414
3.04181	3.09377	6.27854	17.9744
2.86975	2.9322	5.74889	17.4803
3.07989	3.10823	6.50314	18.102
2.87807	3.05449	6.15358	15.2701
2.91433	3.25861	5.45312	15.557
2.96294	2.8474	5.23267	16.3534
3.13091	3.00528	5.3572	15.587
2.86513	3.30241	5.4574	16.0831
2.83992	3.18355	6.26135	16.5896
2.90093	3.10706	5.46703	15.4528
2.94097	2.95325	5.93773	15.971
2.8187	3.16623	5.557	14.1472
2.87774	3.05572	6.09832	14.6958
2.91764	2.93248	5.17898	17.2744
2.84373	2.82749	6.48372	16.4904
2.86987	2.95503	6.01146	14.9973
3.21374	3.07748	5.58207	15.3544
3.01562	3.29929	5.28388	17.1269
2.88251	2.9064	5.52441	15.0549
2.84777	2.91428	6.15972	15.5806
2.91321	2.94132	6.40348	15.7387
2.83901	3.20813	6.19705	14.7166
3.02678	2.97633	6.10991	17.7836
2.8596	3.06876	5.3053	16.9401
2.94605	3.07495	6.35248	17.1249
2.94253	2.90628	6.30792	17.622
3.0781	3.10925	6.64937	16.1927
2.76451	2.93329	5.40238	14.0224
2.9201	2.98051	5.24965	15.8453
2.87682	3.07441	5.18855	15.4297
2.98587	2.90865	5.7631	16.1937
2.9138	3.09998	4.92189	17.2508
2.93522	3.1266	5.5946	16.8835
2.76009	3.231	5.62721	15.5452
3.02306	2.90473	5.68959	18.2838
3.09206	2.96275	5.39924	15.2972
3.08464	3.29219	5.92285	14.6511
3.13	3.02969	5.59143	15.698
3.13167	3.27618	5.38061	16.6208
2.92252	3.29735	5.62325	14.5809
2.93075	3.30455	5.70769	14.8448
3.24098	3.2128	5.38021	16.4534
3.09348	3.25652	5.84977	14.5005
3.31242	3.00517	5.52947	15.829
3.22227	3.09679	5.43369	15.2684
3.02725	2.94904	5.38466	15.1844
2.865	3.00103	5.88655	16.7186
2.96891	3.07646	5.30844	15.0025
2.92626	2.92599	5.49842	15.0716
2.74946	2.99867	6.07376	16.1955
2.89254	3.12777	5.0287	15.014
2.85254	2.92118	5.7916	14.7797
3.03337	3.07905	6.13099	14.9582
3.10072	3.18165	5.73019	15.1738
3.25015	2.87364	6.42801	16.5596
2.77914	3.32837	6.45914	16.1706
3.00663	3.12888	5.61458	17.3663
3.42716	2.90023	5.81933	16.7955
3.10112	3.23439	5.34799	15.4477
3.42856	3.07623	4.741	14.6858
2.948	3.08592	5.63238	16.2964
3.16817	2.96725	5.31727	16.0353
2.93535	3.02301	5.70899	17.121
2.89173	3.01816	5.55516	16.7035
3.05382	2.96164	5.47302	13.7998
2.9795	2.89325	6.23284	17.2316
3.30001	3.08459	5.85913	16.2136
2.91524	2.8646	5.79449	16.2641
2.80558	3.0172	5.37626	17.2092
3.14047	3.03943	4.84582	16.8711
2.97175	3.11423	5.68188	15.87
2.89638	2.92612	5.16583	16.0986
3.08757	3.11034	5.16385	15.5041
3.07588	2.72068	5.80691	15.1312
3.11881	2.84384	6.16092	14.3452
2.88126	3.10025	7.45776	14.3641
2.91939	2.93601	8.57984	13.6057
2.9632	2.90224	6.93885	15.9221
3.35531	2.9651	7.7889	14.6302
2.96246	3.27191	7.32838	13.1874
3.01404	3.00457	6.73135	14.7653
2.86255	3.01816	8.03932	15.6633
2.97793	2.96588	7.77065	14.5532
3.14784	2.91926	6.59933	15.8233
3.1256	2.99252	8.32066	14.1278
3.06713	3.21493	7.92795	14.3301
3.16421	2.99563	7.82359	14.602
2.98232	2.89367	7.36068	17.5722
2.85365	3.11855	8.19683	14.4054
3.22059	2.90443	7.54543	14.9046
3.5082	2.96195	8.73362	14.9198
2.97587	3.22913	8.77194	15.8716
2.97517	3.28253	7.67456	16.7501
3.22245	3.19346	7.45329	17.3999
3.05663	3.08819	7.15271	16.0187
3.23055	3.27971	7.70757	16.3568
3.75006	2.9199	7.9031	16.7577
3.30206	2.85205	6.69929	16.0805
2.91613	3.39105	7.21474	15.922
3.22499	2.96469	7.25571	15.4596
3.48835	3.13951	7.87625	16.0799
3.05125	3.07964	8.25898	14.4072
3.30252	3.18468	8.13041	14.4337
3.15649	3.10268	8.33495	14.8797
3.54273	2.95185	7.34328	14.846
3.03376	2.90581	8.11519	14.8784
3.33565	2.99983	7.7648	14.4401
3.68644	2.87769	8.16759	14.305
2.93246	2.85188	6.91499	13.9009
2.96103	2.83736	6.77763	15.0765
3.01497	2.99032	6.78827	16.5449
3.14085	3.07051	7.2759	15.1851
3.02846	3.05206	6.62173	16.6016
3.50259	2.93534	7.41088	16.5805
2.97599	2.86646	6.84925	16.5382
2.88392	3.0184	8.04996	16.7008
2.94961	2.8819	7.21485	16.7663
3.07792	2.94842	6.39592	17.4636
2.98948	3.33148	7.41605	16.1333
3.15342	2.92839	7.11746	17.414
3.24822	3.25376	7.80483	17.5535
3.03465	3.23031	7.61904	17.5758
2.99616	2.98752	6.64469	18.0358
2.88851	2.87672	6.74647	15.8283
2.87155	2.88627	7.40933	17.1989
3.07822	3.17447	5.84727	15.9002
2.85364	2.92937	7.40794	17.3794
3.079	3.2828	7.7248	16.8282
3.68963	2.78898	7.31057	18.1298
3.2012	2.91136	7.36245	17.2666
3.1583	3.05529	6.93972	16.8313
3.26475	2.91358	7.44837	16.1759
3.05	3.04786	7.37736	17.5201
3.06521	3.05433	7.103	17.2163
2.92572	2.98319	7.4942	16.8036
2.99756	2.99143	6.86769	16.6699
2.86419	2.97523	7.34581	16.1799
3.12131	2.93988	6.27017	17.1339
3.25665	3.02959	7.41957	16.0802
2.94662	3.0185	5.541	16.1342
2.95023	2.83822	7.73085	17.4086
3.18429	2.87982	6.91372	16.7827
2.82064	2.90279	5.68745	17.2785
2.97659	3.01924	5.88957	16.0316
2.81968	3.47767	7.75162	16.8757
2.84594	2.85448	7.0532	17.7367
2.86351	3.0349	7.53074	18.1522
2.77109	2.84362	6.86682	16.8507
2.89053	2.83771	7.4908	16.1928
2.83796	2.97204	6.50746	15.7274
2.8116	3.03754	6.95366	16.7984
[truncated: 318,905+ more rows]

## Sheet: Fig.3b
12.735	8.62031	11.3746	9.48217
13.208	9.08085	11.2066	8.98032
13.1452	8.43106	9.63723	8.146
12.7292	8.79685	10.3144	8.80533
13.412	8.31259	9.89244	8.60165
14.2655	7.47342	10.2384	8.17695
14.1743	9.50432	11.1534	9.32678
14.0347	9.10891	10.0103	7.89038
14.1626	8.58302	10.5904	7.44288
15.1118	9.03483	10.3724	6.70683
16.8195	8.24566	9.78511	7.46595
14.5799	8.46992	10.3342	7.8715
15.9333	9.36022	10.5669	7.88687
16.0271	8.46863	10.1738	7.53933
16.4214	8.53371	10.7334	6.87019
13.9848	7.69822	10.6743	7.43819
11.9872	8.81814	10.0203	7.25449
12.8926	8.29736	10.6919	6.50564
12.7399	8.51977	10.2917	7.57066
11.9122	9.63279	11.0883	6.38123
14.2347	7.72951	10.4536	6.88681
12.0147	8.24994	11.5437	7.58494
12.6355	8.35453	10.2129	7.13248
13.9828	7.92935	9.80371	7.15775
12.7732	7.52685	11.324	7.91241
12.9154	7.86797	10.0119	7.40365
14.5585	9.19955	9.85406	7.52528
12.9152	8.64411	9.63878	6.46858
13.8824	8.98168	11.3766	5.8459
14.394	9.03431	10.875	5.96514
15.1701	8.35392	10.5408	6.46989
13.0833	7.38549	10.4123	5.64489
13.448	7.329	10.2383	6.63275
13.3377	8.68043	11.8107	6.70709
12.5942	7.59693	10.8549	6.56215
12.5201	8.33421	9.66369	6.19869
12.9877	9.28462	10.1716	6.21586
11.2393	7.54756	9.85035	7.48717
11.5507	7.80675	10.5559	7.80175
11.5888	8.09774	10.4105	7.56788
11.7617	8.15438	10.7776	6.37851
12.372	8.06237	11.3218	6.52361
11.9285	7.643	10.8223	7.62274
11.9751	7.83441	10.0638	7.18581
14.3268	7.71041	10.3686	6.82969
12.9972	7.36475	11.1184	7.35436
12.931	8.26638	11.115	8.297
16.6219	8.16135	11.1726	8.77922
13.2832	7.32371	10.5757	7.35897
14.4197	8.51311	9.43803	6.7579
16.0481	8.25996	8.77743	7.69369
13.8399	8.63698	8.7159	8.31383
14.9228	7.94488	9.16464	6.98018
16.8943	7.68933	8.87935	7.15981
18.2995	7.66535	10.2106	7.35534
14.3101	8.1271	10.349	7.04305
15.4836	8.66272	10.2499	6.30185
15.0345	9.68738	13.4724	6.54753
17.7165	8.46505	9.2745	6.6715
15.7937	9.74943	8.66872	7.24003
14.4025	8.83168	9.45881	6.72031
14.4634	8.45782	9.29116	7.85219
14.4642	8.8011	9.25851	7.27595
15.531	8.66049	10.5638	5.94504
14.5277	9.50559	9.17381	7.02049
13.3842	9.67019	9.5705	6.41401
13.6626	8.3806	8.7036	6.73386
13.2248	9.11624	9.52942	7.04365
13.812	9.84058	9.55768	6.17593
14.5859	8.70046	8.75039	6.34139
12.7743	8.6414	9.97766	6.60852
13.2991	8.76961	8.90405	6.88068
11.8541	8.61326	9.08626	6.31135
12.2963	8.80478	9.65203	6.90782
13.0014	9.11587	8.92925	6.37515
12.4531	8.70771	8.75514	6.12494
12.5853	8.19877	8.82302	6.77723
11.8419	8.39916	9.76157	6.6386
13.0147	9.23498	9.40073	6.43483
12.8944	7.90401	9.04637	7.70695
16.2899	8.75526	9.20666	6.44483
14.8272	10.3892	9.61271	6.8585
15.1429	8.27505	9.54217	6.25461
14.8624	9.00797	12.1364	6.1366
14.8523	8.41564	9.70055	6.03498
15.6484	8.86595	9.48075	6.06837
14.0581	9.15188	9.38477	6.14169
15.882	8.71956	9.02482	7.26981
15.1265	9.52431	10.1406	6.24495
15.4482	8.84994	10.9242	6.81065
16.1403	9.48852	11.6349	6.43215
15.7823	9.35647	11.1053	5.94378
15.148	8.1865	14.6829	6.95541
12.1223	9.25692	13.6679	7.17201
13.2574	8.61581	11.4729	6.09834
12.9894	7.78218	11.1335	7.16441
13.0271	8.74191	8.62528	7.67464
16.4324	7.04282	11.1159	6.16112
12.7931	7.1609	14.1068	5.7717
16.0118	7.22614	13.3649	5.77461
14.225	8.92616	16.9372	6.33907
14.5724	7.43152	16.8815	7.21269
12.5466	8.03779	16.8794	6.54154
14.1125	8.51695	17.0952	5.53579
13.0191	7.64811	16.0412	6.3304
13.7094	9.84357	14.1804	5.75351
14.5506	7.15489	12.9941	6.00905
15.9106	8.35972	15.986	6.68712
14.6901	8.20886	19.8585	6.30518
15.3254	8.11119	16.6989	5.98974
17.8435	7.63776	15.7681	6.27554
14.9885	8.51226	13.9474	5.93274
15.8246	7.79306	13.4818	6.35971
16.5335	9.72511	13.2377	6.25816
14.8079	11.5943	13.9992	6.90497
15.7217	9.80758	12.8895	6.08181
13.5755	10.6083	12.9832	6.14162
14.9491	10.3413	15.8936	6.0745
15.8624	10.4368	14.3894	6.21687
11.2495	10.4727	12.6991	6.77929
11.6847	10.9527	15.6791	6.07052
13.1917	10.7912	17.516	6.93649
13.1618	11.1749	17.8697	7.27908
14.0789	10.7328	17.5297	6.73912
12.6369	10.8903	14.0028	6.73825
13.2497	9.83207	15.6903	5.00011
12.9726	10.2137	14.6189	4.74629
13.0215	11.5562	22.7408	4.44376
13.6501	11.9614	18.5636	4.16206
13.5222	9.60045	19.4847	4.38115
12.5203	9.76681	19.6886	4.10956
12.8581	9.30175	15.5329	4.43733
13.1206	9.61746	11.3787	4.64531
10.7971	8.89321	11.5876	7.20744
12.8602	9.68665	10.1618	4.36702
12.7933	10.7664	11.3496	6.17911
12.8966	9.2626	11.4702	7.37511
12.6247	10.3155	11.6271	4.03497
12.5705	10.1777	11.745	6.86085
12.1877	10.4845	10.7257	4.69405
12.6421	9.50681	10.1455	5.27869
13.3452	9.49332	15.2449	4.84135
12.2114	10.4551	9.97478	5.47433
12.9716	9.94253	12.1214	5.36136
12.8062	8.52634	13.4485	5.01448
12.8889	10.3512	8.6865	4.85043
12.9084	9.95123	16.8959	6.8821
11.14	8.1259	15.6983	5.04466
12.8534	7.98435	17.3567	4.75862
12.7331	9.99032	17.635	4.8055
13.1142	8.01325	14.8781	4.20076
12.6354	9.34415	16.287	4.1157
13.203	7.61941	13.0877	3.82734
11.8723	8.37393	13.3436	4.40969
12.5469	9.53383	15.7929	4.34185
12.6122	9.29079	17.9058	3.99821
12.7369	9.03259	16.6252	4.22807
12.4102	9.11458	15.812	4.38787
13.0926	7.61437	13.1869	4.13765
12.2571	7.8816	12.2458	4.62524
12.5542	9.31735	13.1298	7.02832
12.7076	7.46685	12.3502	6.45697
12.5231	6.54939	13.2158	7.79199
12.3165	7.94738	12.7997	5.45943
13.8898	6.96331	16.8479	5.01737
13.1816	7.96212	16.2509	3.99245
13.1998	7.55088	15.403	4.3548
12.7508	7.3028	15.9086	4.54881
12.2967	8.2634	15.6027	4.46492
12.9655	8.29964	16.4676	4.37276
12.9021	8.8537	15.4835	6.19495
11.674	8.52519	16.9806	8.57667
12.4624	7.16298	15.0715	4.19156
11.517	7.95658	14.581	4.07051
11.7086	6.68974	16.2408	4.47724
14.4053	8.02762	14.7422	4.06248
12.3055	8.60048	13.1069	4.09891
12.2477	7.25593	12.1678	4.15629
12.7823	7.24652	14.7292	4.33098
12.6811	7.1095	18.5937	4.36946
12.7769	6.87044	17.9402	8.17433
12.9911	7.44576	17.6296	5.49935
11.4688	7.89574	15.5733	4.72059
10.956	8.30451	13.9851	4.87324
11.9324	7.32745	13.2608	4.74287
12.7462	7.33898	14.2939	5.06946
12.9092	6.53118	13.5985	4.25103
13.39	8.35793	17.1018	4.49956
12.8836	10.0688	18.7667	4.89778
13.3195	8.8383	15.1911	6.8502
13.7271	6.62229	15.6917	6.55074
13.9106	6.74261	15.7985	4.63722
13.2052	9.05672	15.2802	5.16289
12.8738	6.47939	18.9858	8.25573
12.4001	7.47714	15.7818	5.12129
14.4778	6.38795	18.8416	4.4251
13.2515	6.86125	18.6892	7.92673
13.3195	5.42205	16.6589	5.45855
12.1699	6.52157	17.7142	5.19234
13.6458	7.69713	16.8232	4.42829
11.9846	7.0085	15.9571	4.68388
12.5356	6.56181	15.652	4.95294
13.8283	7.82247	15.3455	4.41767
13.9181	7.39262	15.7459	5.44027
14.9853	11.939	16.0112	4.5487
13.3759	11.8668	15.1972	6.55614
13.924	11.2415	15.0174	7.03128
15.3709	11.6449	14.1138	6.78183
12.2825	10.45	14.8356	6.86891
12.6331	7.20709	15.7096	4.7602
12.297	8.48884	15.9633	5.15133
12.5027	7.42492	14.8478	5.07294
12.4058	7.2074	18.2939	4.84989
14.0382	6.8137	15.8804	5.00113
11.5773	7.50814	18.8696	4.47408
12.3973	7.84978	11.9003	4.4446
11.3841	7.40919	14.1527	5.14513
12.5543	6.23449	12.8742	4.88749
12.5996	8.32148	10.4253	4.99504
11.1188	7.04876	11.8656	4.92631
12.4578	6.91231	12.8029	4.76861
12.2916	7.01115	11.6569	4.75711
12.1616	8.44414	10.368	4.84283
13.0571	7.5658	9.38639	4.91081
12.9048	6.9449	10.7829	5.0946
13.9491	6.90115	11.2134	5.16579
13.4538	7.10297	9.5053	4.95036
12.9024	7.11097	11.062	4.96678
12.285	7.22812	9.53311	4.9529
13.1084	7.66845	8.58292	4.53398
11.7141	7.13977	10.4516	5.14176
13.0824	7.27968	12.0638	5.13129
12.6649	6.42811	13.312	4.88739
12.6306	7.38902	9.34522	4.571
11.5635	6.05253	9.74913	4.83157
11.6945	7.67467	11.0381	4.95654
12.7802	6.96369	9.51524	5.06591
11.6346	7.05421	12.8494	4.6895
12.6628	7.22879	9.50353	4.75847
12.3645	6.56839	12.6936	4.88174
12.0085	7.01425	11.4362	5.04371
13.1154	6.0828	11.6119	4.84137
12.6028	7.85724	11.932	4.79217
12.517	7.57317	12.7272	4.84852
11.9352	6.51887	12.7329	5.03118
11.6857	7.06559	12.4958	4.92735
12.3826	7.91692	12.0014	4.83067
12.1654	8.23659	11.6086	4.87909
12.4675	8.26049	16.2251	5.00249
10.9334	8.39221	13.4734	5.04722
12.911	7.48769	12.8632	4.79403
14.2044	8.47817	15.9261	4.94345
14.1482	8.81774	16.0943	5.12364
13.0639	9.80056	15.436	4.92315
12.8096	8.96558	13.3288	4.69641
11.8704	9.17126	16.8845	5.21407
13.4999	7.90992	11.9019	5.23808
13.4973	8.84072	12.2786	4.73169
11.7491	8.84166	13.4184	4.93779
11.2964	9.52286	11.7868	5.17479
12.6934	8.8179	14.5929	5.09725
13.4917	7.81523	11.4446	5.52451
11.7377	7.67329	12.1338	5.1022
11.189	8.52062	13.6587	4.86943
11.6825	10.0283	13.1607	4.88116
12.8573	9.49583	14.0934	4.98247
12.5853	8.4048	12.9792	5.1802
11.7862	7.90312	13.8723	5.07879
12.2042	7.55966	13.2798	4.90434
12.4726	8.1253	14.1047	5.11508
13.212	7.70578	13.2214	5.02933
12.7035	8.96992	13.0425	5.04405
12.1755	9.49541	13.7223	5.03063
12.7214	8.81352	13.6044	4.75246
11.7441	8.4792	12.9233	4.7371
11.6914	6.81367	13.2796	5.04145
12.3725	7.49704	12.6563	5.04014
11.3562	7.77557	12.8084	4.92749
12.8948	8.79474	12.3229	4.95991
11.7975	8.30687	11.5121	5.03362
12.7171	7.91291	12.1	4.78679
12.641	8.28842	12.7274	4.95865
12.2551	8.53344	12.1171	5.03576
12.8062	8.16258	12.6908	4.74563
12.1667	8.42175	11.8582	4.84097
13.1041	7.7815	13.3229	5.0098
12.2923	8.04188	13.3356	4.79862
12.5447	8.10838	12.9413	5.04131
14.307	7.84243	14.0158	5.10555
12.4964	8.1839	13.1972	5.13231
12.3128	7.04292	11.6922	4.82246
13.5871	8.06773	13.5973	5.16528
12.6002	8.41481	12.6313	4.96869
11.9716	8.98236	11.9262	4.79985
12.1744	8.18333	11.8775	5.25291
14.4436	9.05462	12.2827	5.03479
13.9597	8.63144	14.6655	4.94766
13.3606	13.2331	12.4102	5.02933
14.4003	12.1382	12.1466	5.29384
13.5966	11.8844	11.0787	4.5729
11.9537	13.8838	12.8366	4.93779
12.7446	13.3517	11.5186	5.22458
15.4594	14.042	12.7156	4.98181
13.0647	14.1236	12.8914	5.10703
14.791	13.2055	12.5926	5.05137
15.5464	12.8194	13.891	5.01999
12.9393	12.5003	12.6828	5.06748
12.9093	11.4172	11.6715	5.10543
13.3781	12.9489	11.4009	5.19023
14.6086	14.2934	13.1677	4.82423
13.9504	14.3805	12.5359	4.73842
15.0556	19.5768	11.9218	5.41932
12.9807	18.2379	12.1905	4.45825
13.5131	18.7516	12.9449	6.89267
14.244	19.422	13.8575	5.68507
15.3709	14.3148	14.3525	6.45974
16.1205	13.8619	13.8799	6.02697
13.8534	13.7112	12.2117	7.19826
12.411	15.5934	11.4223	7.74214
15.1581	12.669	12.3008	6.58595
13.9986	15.132	13.819	6.82009
13.4814	11.5866	12.3372	7.63479
14.571	12.2275	11.8609	6.43519
14.2188	13.7176	14.5593	6.67321
12.8403	12.9652	12.9702	7.82597
14.0416	16.4839	13.8442	7.44394
13.1115	15.1634	13.4508	7.68221
13.0117	19.698	14.0267	7.13474
15.4988	14.2442	12.9438	6.66695
13.123	15.7783	12.9595	7.11774
14.7715	12.6605	12.3982	6.74188
14.1607	15.9891	13.1627	6.95575
13.1813	11.1676	14.7205	8.03116
13.123	11.2081	12.3078	7.06032
16.5149	12.9131	11.2829	7.1156
18.9139	15.0633	12.83	8.25875
15.9541	16.8514	10.7235	6.69336
18.3073	13.6336	14.0028	7.17078
11.4898	18.5921	14.7109	7.39132
12.1132	17.0485	13.0514	7.07054
14.3506	16.5047	14.0708	7.30086
16.2095	15.9746	13.8598	6.63319
12.6367	14.8146	13.1601	6.81414
11.9301	17.4817	12.7053	6.83539
13.2368	14.4505	13.5559	7.14392
11.8257	14.4923	13.1547	7.24278
15.5847	13.4941	15.4582	7.55224
14.0191	13.0472	13.8707	7.40659
15.8002	14.2361	11.4484	7.14822
15.5988	14.7804	11.1484	7.15286
18.5946	14.3746	11.3197	6.91926
19.1084	15.653	11.9108	7.87814
15.774	12.9729	12.6306	7.44245
14.6318	14.4994	12.0616	7.33717
13.756	12.7606	11.433	7.33758
12.9719	14.7035	12.521	8.05046
14.7056	11.8105	11.0089	7.28811
13.841	13.5024	12.2146	6.9199
13.3593	13.7045	11.7793	7.44755
12.4796	13.1937	12.9128	6.85931
12.1639	13.1491	14.0565	7.4134
12.3433	15.1631	12.1425	7.2592
12.7399	14.4228	15.745	8.8394
12.8389	14.8032	18.6955	6.33444
14.6418	16.2909	14.8945	7.47349
15.1452	19.3715	18.0523	7.44704
14.7612	15.3867	17.5334	6.31509
11.6909	14.6995	14.3902	6.94728
11.8474	16.8857	13.9354	7.61243
13.734	15.1992	13.6729	7.37614
13.0462	15.2198	14.5259	7.01947
13.8399	13.0681	14.8842	8.52719
12.5902	14.1247	14.4033	7.49194
12.6848	14.4905	14.1292	8.43341
11.7078	17.6294	14.5842	6.65635
12.0518	16.4618	14.8943	5.83982
12.4784	13.1821	18.0155	7.46784
11.4625	13.9506	13.6839	6.80673
11.3461	16.9103	13.968	7.81105
15.3913	16.3195	14.0912	8.62333
14.9684	15.0787	13.5225	7.66528
13.3385	16.8257	14.5285	7.53664
13.225	14.1904	12.3323	6.71445
12.9067	15.9882	13.7316	6.99679
13.8367	16.1532	15.194	5.1524
13.205	12.9553	13.3914	5.10803
11.3909	13.5344	15.7861	5.15028
13.5196	12.7582	15.2134	4.64928
13.9573	14.5701	17.1057	4.60357
12.9579	13.8428	17.4927	5.01681
15.9625	14.2412	17.4335	4.99137
15.0476	14.8533	17.1999	5.28283
16.125	14.227	16.2309	4.95658
12.5188	13.5086	14.1551	5.06412
13.736	13.7942	15.8703	5.08583
12.6359	15.1973	16.0302	4.65056
13.6613	15.3848	15.8783	5.26917
12.1604	15.4289	16.9923	5.01869
12.9321	15.5395	13.7427	5.19678
11.4959	12.8376	15.8969	5.58531
12.0949	14.1418	16.9476	4.55444
12.0607	16.6698	15.7869	4.78814
15.5018	16.5392	16.9385	4.74996
16.3136	13.5834	14.6116	4.8739
13.5095	13.5363	15.0319	5.35465
14.851	14.1436	14.5523	4.58399
14.8874	12.8783	15.0274	4.74292
16.2217	16.2752	16.1096	5.08761
14.5598	15.7232	14.0778	5.34657
15.3883	13.8529	14.0986	4.82038
18.1233	13.9348	15.4126	4.54578
13.9948	12.9113	14.892	5.03739
11.946	14.3981	16.2552	4.79213
12.8575	14.5402	13.8807	4.56013
15.7237	15.2094	14.1888	5.06114
13.8533	14.3174	15.7484	4.70518
14.6781	13.8871	13.4781	4.89836
14.5162	16.3983	17.6343	4.73584
15.7185	14.1198	14.5362	4.61716
18.4398	15.2507	13.7137	5.15258
17.1509	14.1878	14.6256	4.85701
16.9494	15.9779	15.7912	5.00296
16.6448	14.8996	16.5815	4.54869
16.3345	17.9948	14.1946	4.96881
14.4507	15.3567	15.7177	4.98255
15.7668	15.8036	15.3336	4.85948
17.7191	16.1484	14.8611	6.90985
16.3092	16.2323	13.2054	5.78587
13.3571	17.3133	16.9771	4.48443
12.6052	18.1088	16.4407	5.01655
13.2947	15.9113	18.1902	4.81648
14.5161	16.0755	16.5965	4.93057
11.6929	16.0015	16.753	4.44085
12.0248	15.2412	17.8783	4.90412
11.7113	14.8288	15.0431	5.03732
11.665	17.947	15.9943	4.81396
11.2307	17.0244	15.353	7.49542
12.8892	15.9284	12.241	4.7063
11.9878	16.3978	14.5099	4.52184
11.9542	16.4911	17.4709	5.39318
12.9482	15.927	13.4288	4.98195
14.5362	14.6671	13.3224	4.64257
14.6833	17.9339	13.8509	5.50698
13.5343	15.0247	14.0175	4.67526
13.697	13.8793	14.2698	4.44676
13.98	15.6214	13.3841	4.47868
14.1166	13.9168	12.8661	4.41965
12.9655	15.3002	12.4261	5.1215
14.4635	17.6041	13.5667	5.2881
12.2199	17.491	12.8681	6.9279
12.1756	19.1164	12.2377	6.61854
12.6493	18.2866	13.2027	6.74225
12.867	15.2215	12.3449	7.44501
13.0902	15.5984	13.3397	6.50558
14.8506	15.2359	12.9878	6.67225
14.2749	15.6997	13.751	6.28183
13.6	15.8709	13.0084	6.1067
14.7379	13.3288	12.9853	5.32651
12.1781	14.8852	13.4498	6.69975
12.8195	16.0847	13.0224	6.46715
12.6484	17.6031	12.5152	5.74464
12.7489	15.7407	14.2269	6.86388
13.6022	16.2903	14.134	5.945
10.9072	16.6638	14.5164	7.31359
12.4708	16.874	12.5104	6.1526
14.1492	14.2692	13.1116	6.76422
13.0981	16.6011	13.699	7.08112
13.057	16.4895	13.2887	7.02047
13.2692	20.4199	12.1549	5.57212
14.0317	17.2923	11.4644	5.38852
13.8204	14.3108	12.176	5.92469
13.1315	14.8266	13.7863	5.7329
11.3967	17.8086	13.683	6.96785
13.7844	20.0743	13.8413	5.84234
14.4568	14.2302	13.6117	6.18253
12.2947	15.7353	13.8381	5.35866
10.8506	15.3402	12.5597	5.86829
12.681	18.6006	13.5742	4.7055
12.6144	16.8883	12.8388	5.84799
13.8091	15.1672	13.7487	4.9631
12.5822	16.8555	14.2863	6.0391
13.3507	14.3358	15.631	6.40913
12.5378	16.8205	14.1062	4.79051
13.053	15.7506	14.0877	5.00954
11.6693	16.6871	12.3712	4.77834
13.3251	16.1286	13.3677	4.83371
11.5062	17.4	11.7064	4.56795
14.5062	17.481	11.3372	4.38029
13.6409	14.3471	11.8444	4.68753
15.7441	15.5579	10.182	5.0518
16.6843	16.3011	9.91758	6.45685
15.7172	15.4086	11.2145	9.37183
16.684	16.3178	14.3662	8.55677
15.5996	13.5318	13.1913	6.9482
16.8324	16.4143	10.7829	4.26156
16.3687	16.9236	10.6923	4.16076
16.9345	15.4475	10.1137	4.28366
18.7608	16.6717	10.8353	4.2801
17.1526	15.4208	18.0091	4.31557
15.2746	18.6023	13.0488	4.50309
18.7795	13.2038	13.2581	4.28535
17.0773	15.8737	14.9102	4.46502
16.9077	13.6409	10.2096	4.65141
18.5658	13.4507	10.4836	4.23737
17.7088	14.013	10.8881	4.28585
17.2797	14.2163	10.9905	4.61581
15.1139	13.7938	11.8034	4.36405
13.2384	17.0143	12.4825	4.3191
13.9006	15.4513	11.467	4.19463
13.0383	16.9366	10.8366	4.32226
11.8505	16.5174	12.0621	4.14582
11.7481	15.7027	12.4585	4.24802
14.9655	15.0077	12.4976	4.29499
11.2277	18.4574	12.506	4.4918
11.4611	14.4458	19.284	4.15522
11.9623	16.2383	13.5954	4.22015
11.0428	18.3353	11.3585	4.18653
11.8495	19.3033	12.4511	4.59047
13.1615	15.6954	14.2324	4.26503
14.4846	17.4646	10.9975	5.15204
13.8178	15.3253	12.8703	5.25542
12.9193	16.522	16.7704	8.11615
14.229	14.5128	14.516	7.25216
11.7948	14.5818	15.789	6.49438
10.995	14.8244	13.7288	7.2057
14.084	15.2898	13.4268	6.47539
15.3103	16.2849	12.7134	6.67702
18.1458	15.7479	13.4825	6.02237
14.1876	14.3902	14.6661	6.77915
12.9905	13.6814	11.9523	6.89622
14.1566	16.4697	12.6454	6.46178
11.6116	14.4477	12.5395	6.16499
13.1741	14.3683	15.9814	6.20441
13.3027	15.8267	12.7344	6.9293
13.1094	15.862	14.084	6.44839
17.076	14.3538	13.9704	6.17794
14.405	16.508	13.6712	8.34943
18.9873	18.1847	14.5698	6.77704
19.5651	20.028	13.8434	6.81516
19.4284	19.1269	12.3809	7.71364
19.1648	18.7961	12.6079	5.76641
19.1937	19.1916	11.5995	5.64643
14.9064	19.8089	12.0261	6.08707
12.0279	20.4257	12.0225	5.44562
14.7267	20.1844	12.2667	5.85978
14.7131	19.5173	11.3451	5.16978
14.4863	20.867	13.0935	5.65385
13.7847	19.4409	15.0701	6.2356
12.6813	18.8664	11.6044	5.75309
15.4927	18.7547	11.4701	5.93671
13.2121	20.4638	11.8074	5.41717
14.4064	20.5846	11.3881	5.35217
15.4192	18.2668	10.4639	5.3031
13.2471	20.4478	12.5407	5.4658
14.5118	20.0688	10.7492	5.79472
13.9371	19.3027	11.4154	5.95565
17.074	15.5672	11.4619	5.41711
13.5664	15.4443	12.1426	6.61043
15.5626	19.1775	12.1683	6.0536
17.0334	16.3199	11.7409	7.46493
15.4917	15.1228	11.7735	5.70499
14.6077	14.2673	10.9377	5.82054
14.2743	18.8197	13.5666	5.76294
15.1117	16.7101	16.1289	7.36875
14.2645	15.0962	17.0845	7.08841
15.2268	13.3904	13.0041	7.57809
14.5624	14.2259	13.5436	6.9894
15.5586	18.281	13.8395	6.89392
13.861	18.134	12.7981	7.04164
14.919	14.9315	13.2084	6.41896
11.961	14.8808	12.5034	6.54769
13.5605	17.0469	12.3178	5.25548
13.0366	17.228	11.6534	5.70985
13.2461	16.5547	11.7579	5.94866
13.2	14.3331	12.7201	5.42998
13.0695	19.7591	12.515	4.80593
12.8985	13.6484	12.7759	5.23799
13.1311	13.6137	12.7904	5.00421
13.3845	15.0469	12.6243	5.14523
12.5159	16.2978	12.8882	5.09665
13.0025	15.7447	13.7398	4.74111
12.0054	13.0309	12.9867	4.83613
13.1895	14.9397	12.9084	5.48818
12.9154	15.2813	12.8257	4.88739
13.7479	13.2605	13.5458	5.34334
13.0767	14.3316	11.91	5.3157
14.4797	13.0455	13.1212	5.07284
13.7968	14.2368	12.1643	4.80804
14.8249	15.4583	13.2533	4.95863
15.5408	14.026	12.6775	5.26727
14.9091	14.3198	13.3053	5.10321
15.0513	14.0226	12.6081	4.9192
14.0556	14.6072	13.0913	5.48968
13.1345	13.9447	12.2891	4.90504
14.4383	17.6842	12.6905	5.34338
15.8257	16.1373	13.5373	5.14328
13.9783	14.2395	12.5963	5.18401
13.0282	17.4555	13.0339	5.17073
12.7619	18.1385	13.9027	5.31598
14.5023	18.1574	13.1882	5.12824
14.2425	19.8526	14.4567	5.0057
13.8598	19.716	13.1855	5.08168
16.2542	19.2315	12.6536	5.24685
16.6407	18.2895	11.9501	5.09851
15.6655	19.353	13.0575	4.60167
15.5798	16.9506	13.7207	4.04625
14.4026	15.984	12.6442	4.74031
12.9674	19.8267	11.869	4.87863
13.1494	18.1287	12.4676	5.12707
12.7099	16.4489	12.1031	5.03319
11.605	16.2496	12.2335	5.2925
13.1377	18.6142	12.4444	5.07247
13.7001	16.1379	12.9469	4.97888
13.9671	15.6358	12.1521	4.72498
12.9594	18.1359	13.1682	5.18961
13.5504	15.9544	12.7646	5.24826
14.8551	15.8928	12.898	5.14085
13.0595	15.8544	12.8693	5.12488
12.5592	15.7487	11.4762	5.32168
12.8057	14.5733	11.9422	4.86064
12.9746	18.6004	12.8366	5.2805
13.254	17.4204	13.7396	5.18084
12.3941	15.997	15.8623	5.3033
13.076	18.5838	17.0496	5.15937
13.0642	18.9108	20.3914	5.2523
14.1704	16.5847	19.8112	5.24545
11.8575	15.3295	17.5771	5.03172
12.807	18.6385	17.6232	4.95522
13.3895	19.9733	17.8412	4.66485
13.1977	20.9075	16.8628	5.34024
14.2349	18.8687	15.5323	5.1105
14.9722	16.792	14.2833	5.05049
13.5712	18.1093	15.2372	5.27214
14.0095	15.1098	14.2767	5.03459
13.6975	16.6196	13.2785	5.26226
13.5315	16.8832	14.0627	5.40545
13.4777	18.5667	14.6208	5.05091
13.299	16.2541	13.8307	5.07528
14.2052	19.7888	14.1206	5.42455
14.5838	17.9443	13.0285	5.28281
14.0893	18.7837	13.9864	5.10314
13.0482	17.0266	13.1487	5.02737
12.8316	15.8817	12.5635	6.06506
13.5414	14.9989	12.8258	6.61751
12.9005	15.7596	11.9175	6.14236
12.6394	15.5557	11.7906	4.6548
13.2992	13.4032	14.2697	6.32092
13.4511	14.6343	12.7902	5.28369
13.1645	16.5771	14.2494	5.50576
12.9718	16.4304	14.2555	5.14125
13.0038	14.4713	12.7209	4.93528
12.7934	15.0962	11.447	5.13078
16.8225	15.146	12.9745	5.13664
16.6749	16.9476	13.3461	4.92252
16.9164	17.7134	14.2069	5.20003
16.561	18.0828	10.8839	5.45587
14.4763	19.0034	12.0905	5.05622
12.7718	18.061	11.5597	5.11634
12.8547	18.5903	10.6953	4.83968
12.8365	15.9578	10.7125	5.128
12.7916	15.8986	9.37638	4.82552
13.0196	15.8904	9.21669	5.16532
12.7397	19.3024	11.1291	4.75851
13.6072	19.8746	9.92752	5.1913
12.9943	16.8571	10.4045	4.98719
13.0572	19.3649	12.3088	5.31727
12.1883	17.6685	12.9492	5.1695
12.8134	18.8243	13.3651	5.34386
12.7048	20.8617	12.7336	5.06539
13.0207	20.8676	13.2384	4.98462
14.4041	20.7054	12.0382	4.8575
14.2754	15.5735	12.6287	4.8575
13.4146	15.282	12.6303	5.10361
13.9041	13.0426	13.2428	4.90333
12.0964	15.3232	12.0328	4.77805
13.6754	14.7372	12.8828	4.94793
12.8526	15.4031	12.3896	4.82366
13.5971	12.6309	12.7349	5.24581
13.146	14.519	13.953	4.9993
13.2836	15.3667	13.2753	4.974
16.2652	14.4806	13.0946	5.06208
13.5647	13.8207	15.0341	5.21973
14.0091	13.9337	14.0597	5.18348
16.501	13.6161	14.706	4.93357
11.6969	16.3565	19.5455	4.95704
12.2009	14.6918	14.0766	5.18565
12.842	17.5145	19.3138	4.96313
13.3473	14.8638	15.9537	4.93552
15.1695	14.5949	15.1479	5.20006
15.2454	15.2612	14.2816	5.03227
15.7633	14.592	13.3536	4.80388
15.6307	13.2964	13.0351	5.15122
16.0261	13.1042	11.8406	4.87775
14.6685	14.2595	12.9122	5.02693
15.9862	19.2873	12.1752	5.06135
16.5269	13.6441	13.0722	6.7093
16.6562	12.2272	13.1376	5.97119
16.1822	13.8958	14.0968	4.65964
16.5781	14.793	13.0262	5.07272
16.7855	15.6019	14.126	4.94583
16.3149	16.0159	13.0053	5.12149
15.3852	18.5199	12.1786	6.22567
16.0996	18.8308	11.2784	4.90008
15.8332	15.8272	11.4608	5.30318
16.3193	17.1608	13.344	5.29171
16.0373	15.8141	11.9026	5.09926
15.8214	16.921	12.4826	5.30203
16.1434	15.6926	11.8493	5.28927
13.8146	16.3147	13.1119	5.18504
17.2101	16.3469	12.0656	4.93482
15.4832	17.2085	12.6969	5.14807
15.3539	16.7898	12.1013	5.7473
14.262	15.7605	12.074	4.81772
18.0237	16.288	11.8956	5.19147
16.2175	17.0933	11.6341	5.13072
18.5203	16.7407	11.4704	4.93934
14.4591	14.4999	12.7986	4.92637
15.1184	15.2736	14.3355	5.25632
14.5849	16.2298	13.9138	5.1393
17.5092	19.0716	13.9016	5.04069
14.6197	20.5869	12.3084	5.13035
13.7066	17.9673	13.7784	4.65878
13.6786	18.1806	12.4094	4.69146
13.7902	15.1707	13.168	5.07091
13.4345	12.9414	16.0161	5.82004
13.0054	14.3515	12.5438	4.97106
12.2883	16.0339	15.7148	5.19663
13.8558	17.2737	17.3134	5.2431
14.6547	14.2354	13.7935	5.19528
13.3853	17.0158	15.7013	4.98874
14.2096	14.0825	16.8174	5.36262
14.1087	13.1312	17.7543	4.86767
15.6895	13.6701	18.4349	4.86795
13.6958	13.2734	18.6897	5.5153
14.5801	14.0613	19.2718	5.44736
14.392	16.1496	18.1316	5.12555
13.7454	13.3195	13.295	4.99329
15.173	13.5289	13.47	5.6453
12.7458	16.4906	13.7695	5.14698
15.612	15.7497	16.2358	4.98475
14.9342	14.9989	13.3521	5.00536
17.7966	13.3795	14.0081	5.19304
20.5401	12.9844	13.8485	4.92445
20.184	14.9868	14.7185	5.22948
13.6214	13.9752	14.187	5.1125
15.9459	14.5885	13.497	5.09154
16.0375	15.5948	13.9903	5.14857
13.8982	14.199	13.9794	4.40823
15.8056	14.0863	13.1899	4.36961
13.745	14.6743	10.2874	4.82702
15.6104	12.2725	10.6412	4.39939
14.7391	13.6514	9.14073	6.93891
13.0008	15.7911	9.16667	6.77047
13.4022	14.0359	9.59808	7.59166
14.596	12.5916	10.4343	6.69186
14.5318	13.08	8.9559	6.85216
13.8589	15.9382	11.708	7.27319
13.9073	13.5977	10.7112	5.92665
14.4601	13.7676	11.3843	7.81822
13.5119	13.0696	13.2933	7.441
13.9309	11.1775	11.8442	7.5478
14.8059	12.5915	15.1276	6.99424
13.36	12.3154	16.4334	7.47894
12.6389	14.3764	13.952	6.94684
13.2095	14.7845	17.2923	7.75088
13.2179	13.5854	19.16	6.91159
14.5734	15.7333	12.2357	7.05533
13.5643	11.3239	11.4112	7.16184
13.4233	13.7695	11.751	7.44601
15.127	13.7689	10.8533	7.12687
15.0788	13.9331	12.0952	6.1582
13.2597	13.2971	13.5062	7.71752
14.8148	12.995	14.6633	7.09695
14.27	13.9214	14.223	7.7004
19.5008	13.9974	15.5962	6.51414
18.2122	11.0867	14.634	8.06691
14.1719	13.4704	15.7142	5.52245
14.4665	15.8012	16.6311	5.78106
16.2689	18.2056	12.4697	5.39697
16.2635	17.0363	12.8538	5.61177
14.7512	12.1434	12.4819	6.08994
14.2368	14.3382	12.7088	5.78557
11.4339	11.7553	13.3164	6.08653
14.5332	13.6521	11.3873	6.55485
12.9391	13.4732	16.8328	6.04623
13.0376	13.7673	17.0991	6.13157
14.2499	13.5974	12.6038	5.62634
13.8319	11.3757	13.2112	5.74848
14.4131	12.3623	12.6587	5.98571
13.6838	14.0476	9.62516	6.24078
14.2597	12.6257	11.541	5.58699
16.74	11.0491	18.741	6.02455
15.7074	14.0698	17.6002	5.86458
15.0378	13.0047	11.4204	6.25465
16.2889	13.2086	12.5209	5.78217
13.8854	13.7499	12.1386	5.28362
14.4269	12.6723	13.154	6.69664
14.1764	14.3036	13.2919	7.11017
14.1806	13.6259	12.7578	7.03832
13.9138	12.4696	13.6202	7.40844
17.0299	13.7674	12.7522	6.44031
17.1716	14.3658	13.643	6.76589
16.2678	12.7759	16.9022	6.13359
14.8479	13.2956	12.6064	7.48385
13.9399	14.9784	11.9673	7.30081
13.653	14.6208	13.1161	6.45952
13.8776	19.002	12.1532	6.37925
14.315	17.193	15.315	6.28097
16.515	15.2427	15.031	6.85531
18.2929	11.3662	14.7527	5.6619
13.7522	11.4647	12.5257	6.31669
13.4683	12.5189	11.1733	6.93143
12.8761	13.5714	13.7215	5.74927
13.5207	13.5589	11.7188	5.4129
11.7381	12.4023	13.6812	6.47784
13.373	14.6189	12.4315	6.47746
13.1508	11.5467	13.025	6.29879
13.8415	12.2386	13.9364	6.60812
14.1905	10.7886	12.7928	6.16479
14.59	9.94617	12.1712	4.32634
13.4799	8.58802	12.5108	5.57961
11.353	10.4682	12.1855	6.39759
11.9976	10.8114	13.162	4.89392
13.4217	10.8331	16.7628	4.92416
13.0253	10.8551	14.5203	4.65192
12.4433	10.7362	13.1996	5.29744
16.3873	11.9503	11.6486	4.16646
14.1132	12.8159	16.3294	4.17165
15.2183	13.8114	11.5258	3.84441
13.8228	13.481	12.6183	4.53423
15.353	13.1441	14.0709	3.96895
13.2723	13.0229	14.1788	4.00134
13.9056	12.2709	14.1014	4.38778
13.9113	15.0898	12.9532	4.20078
13.4925	15.1737	11.5701	4.15421
11.5327	14.1334	12.0265	4.17031
12.0142	15.0316	11.7563	4.69132
13.5013	16.275	13.3711	4.55694
13.723	16.1738	13.572	4.14475
15.3535	16.6035	13.7424	4.41027
18.6188	17.882	11.1419	4.20695
17.36	19.1222	12.4565	5.00842
15.6924	19.1269	10.6652	4.91075
18.4735	18.9388	12.1321	4.18874
17.1214	17.0197	15.0546	4.31533
17.5305	17.839	15.4308	4.09736
18.0176	13.609	13.646	4.06238
16.177	13.8542	13.2718	4.17177
12.2936	15.8615	12.445	4.64272
18.8528	15.7857	15.7851	4.47065
18.5044	14.5942	17.7087	4.51516
16.8596	14.4822	13.453	4.5183
19.6324	16.9491	13.6067	4.70542
16.734	16.7777	13.3676	4.18364
14.0119	15.7082	13.3835	4.91802
15.0979	14.6888	12.6425	4.25399
15.4831	16.1467	13.4705	6.35554
15.1949	14.1259	12.6172	6.99756
15.6816	17.0285	12.7478	7.59496
14.5278	16.8829	12.6125	7.53568
16.4142	16.9219	13.9099	6.97568
13.3417	15.5238	12.2086	5.9954
15.2504	17.6	11.4633	8.06097
15.9911	19.3885	13.5688	5.26489
15.5005	15.1821	13.3276	5.34204
13.7775	15.052	12.8521	5.40804
14.4747	14.5663	12.9548	7.39382
15.9164	17.3106	14.5366	6.73941
15.5428	16.8742	11.7712	6.79128
14.2858	14.7563	11.9998	4.94541
14.7425	15.0817	11.7511	5.37723
14.5694	17.044	11.9051	5.24047
13.3239	17.3676	12.0896	5.15933
16.3816	12.5493	12.439	8.75619
16.418	14.3928	11.836	7.78085
15.9119	12.4027	14.1819	6.98749
15.1066	15.6269	12.8922	6.07186
16.1869	15.3873	12.4055	5.94517
13.4443	15.9882	13.049	5.47325
14.3293	15.9206	13.0735	5.85987
14.6581	14.7883	12.9223	5.69384
15.8278	15.2326	13.3364	5.63164
15.5222	15.637	13.6692	5.79601
13.9078	15.364	13.383	5.19577
15.5144	15.556	15.4055	5.40129
14.1309	14.4482	13.7881	6.65643
12.5679	14.7778	13.9887	8.04207
13.6867	14.2572	15.7993	7.0195
14.6977	16.3864	12.6611	6.94334
13.9801	18.1025	13.8165	7.63467
13.667	15.7176	13.557	7.54774
14.0105	17.7443	12.6493	5.41608
15.1223	15.9693	12.3277	4.92077
14.313	14.9048	13.4351	5.1396
14.9426	13.4914	13.2355	5.18834
12.8235	13.3706	11.9073	7.15376
14.8474	14.4122	12.362	5.98369
13.2883	14.0559	12.6267	7.0642
15.1939	13.4719	14.036	9.99349
13.9851	12.621	13.9542	6.5702
12.1204	12.7492	13.0547	6.63703
12.5088	13.8285	15.0388	7.27746
13.9083	13.9306	17.1217	7.72102
15.0371	13.3998	15.2407	6.75939
16.3835	12.9666	14.4159	6.86417
13.2394	12.8772	14.9868	6.77409
12.6279	14.9568	13.0146	6.6602
12.5862	12.4186	13.0737	7.62793
14.1352	10.1977	12.4977	8.94641
13.8715	11.416	12.8471	9.18679
13.4518	11.0534	12.6169	8.63271
13.7044	12.4472	12.332	8.209
12.9012	12.994	14.6514	7.30642
13.7929	14.2314	12.1495	7.04096
13.4201	11.8583	10.7511	7.22978
13.5818	11.3374	12.2558	6.85729
14.3251	13.3005	11.8361	8.07081
14.2505	13.7355	12.5836	6.91
14.5929	16.4156	11.6393	7.54478
15.6019	11.6142	13.0813	7.17095
15.5447	10.8239	13.5531	7.23669
14.085	10.821	12.3677	6.53453
15.3223	9.90434	11.0204	6.6784
12.9606	13.1067	13.4033	7.2954
12.5738	10.2901	12.5788	8.41219
13.0232	10.6208	12.6642	7.9605
13.0452	10.4155	12.724	8.23968
12.1816	12.0775	12.9433	8.50233
13.0342	10.5505	14.7771	9.83585
13.4754	12.2618	11.7015	7.78863
14.811	13.0482	12.5429	7.41234
15.5272	12.2386	14.0994	6.66258
14.2178	10.7712	12.5273	7.14953
15.39	11.0064	13.0946	6.9947
13.9062	12.6609	15.9586	6.8023
13.6309	11.0398	12.25	8.27966
14.306	10.6928	12.5655	8.55275
14.9741	10.9471	12.4302	7.5006
15.6356	11.021	10.7343	7.55303
13.1625	10.9265	12.5242	6.79056
13.4025	10.7807	12.1306	6.93077
13.2009	10.3521	11.8341	7.4031
12.9278	13.2257	11.5264	8.01048
13.1721	13.8454	12.9213	6.83627
13.3407	14.827	11.7948	7.59783
13.4681	16.6772	12.8096	7.01864
12.0123	16.9956	11.8999	6.69708
12.9189	16.1467	11.6048	6.61547
15.8398	15.5762	11.7537	6.66749
13.6578	13.8283	12.5126	6.92165
13.8501	16.5355	14.5805	7.44938
13.3185	13.4202	12.4539	8.03817
12.7404	15.7848	12.042	6.5904
13.6863	10.9322	12.0663	6.94748
13.2824	12.8412	14.1033	6.80743
13.9348	12.1735	13.2643	7.2903
15.0193	13.1814	14.2842	6.95377
13.5609	14.045	13.4189	7.80663
16.3603	14.1588	11.7869	7.20378
13.2724	12.6613	12.7382	8.20211
12.9078	12.4577	12.6992	8.21469
14.6178	15.7327	13.5979	6.48066
14.3881	17.4563	12.9154	6.05768
12.1442	15.666	12.9618	6.31438
12.2129	16.0867	15.487	5.91395
12.0214	14.2621	13.0168	7.67125
13.159	13.1877	12.09	6.70439
14.4418	16.3303	12.7479	9.20886
13.4636	15.0976	12.7646	9.77213
13.1914	14.0536	12.601	8.68815
14.7171	11.5513	12.4066	9.01447
15.3708	15.3999	12.2927	10.2452
13.8893	15.432	12.787	10.0972
13.3042	14.6256	13.6139	7.47049
13.528	16.6818	12.6678	7.53486
13.9952	14.1727	14.551	7.40098
15.5364	16.0449	14.2863	7.0197
13.5118	16.9411	10.9965	7.27017
11.9146	17.0222	13.8983	7.82359
13.3682	16.9702	11.7956	8.07288
12.8023	16.2656	12.0983	8.02265
14.2548	17.5081	11.7882	7.58559
12.397	17.2701	12.8647	8.90728
14.2976	16.318	10.3938	7.39547
14.3336	15.3414	11.8951	7.16401
14.3832	17.311	11.7211	7.41135
14.9845	15.0017	11.0021	8.01428
14.9297	16.6326	11.5496	7.17539
13.9452	18.0278	11.6802	6.88962
15.5295	17.9863	9.52094	7.32006
16.5182	18.0511	13.6491	7.55368
13.2921	16.0881	14.0209	7.54462
11.9823	16.7809	12.2815	7.69905
14.5014	17.6068	12.0346	7.26826
12.2625	17.0805	13.1037	7.63
13.6002	15.0436	13.4009	7.86502
15.2865	14.171	13.6976	7.1382
15.5952	15.7865	13.4669	7.50226
15.5361	16.9325	12.5387	8.32161
14.3568	14.6718	13.1677	7.33368
13.5883	18.3871	12.5651	7.90126
13.7601	16.5864	13.3594	7.58693
12.888	16.6458	14.0276	7.895
14.5684	15.7776	13.5626	7.53255
12.8805	16.9411	13.8351	7.38337
11.5653	14.418	13.5418	7.90226
14.4162	14.3648	13.6002	7.80832
15.3197	14.1005	13.4092	8.55579
15.1544	18.8545	15.2879	7.21639
14.1618	19.3116	12.756	6.82494
13.4271	17.6657	12.8231	8.42097
14.3269	15.3783	13.1636	8.21498
14.816	15.3139	12.2012	6.6133
13.1543	13.1544	12.1596	7.17632
15.2275	15.6535	14.0673	7.46378
18.8614	16.807	13.5921	7.69617
19.2893	14.0558	12.9653	7.18072
15.2657	13.7673	12.2593	7.33246
15.5671	15.5354	12.6586	7.23753
15.3013	13.8925	11.8602	9.24726
13.3087	15.0729	12.5085	8.86981
12.2398	13.5083	13.4737	8.61599
13.1949	14.53	13.4249	7.01397
13.7817	16.15	12.6791	6.06914
12.7695	17.0668	12.7786	6.38327
13.485	16.8287	12.1741	6.57574
12.5948	16.5533	13.7817	6.74399
12.873	18.0505	13.3429	6.85953
11.7707	16.844	12.8784	6.68375
13.9011	14.1875	13.626	5.8139
13.3321	16.0867	12.2855	6.65722
13.4442	14.5061	12.302	6.67513
13.1798	15.2298	13.8365	6.43647
12.8192	16.1526	13.7339	6.13807
13.0002	17.5055	14.0667	7.58264
13.5818	16.7108	13.7381	6.29345
13.6053	16.7087	15.8247	6.57695
11.9584	12.6912	13.164	6.24159
13.8226	13.9597	11.8717	6.68536
14.4755	13.9686	14.6674	6.25736
14.593	14.7041	11.2668	6.45462
15.9856	12.3402	12.7186	6.48613
13.4411	12.9775	14.3013	7.33882
14.1764	17.14	13.1897	6.08833
13.1193	15.6389	12.8626	8.1525
13.3294	16.8369	15.3949	7.37547
16.8953	15.0666	14.1429	6.98949
17.1834	14.1496	12.1015	7.05964
13.4846	14.514	13.41	7.91587
13.4687	16.8015	12.3952	8.02464
13.5372	14.5161	12.3296	7.9024
13.7523	14.3961	13.4541	7.61308
12.3834	13.6725	14.8516	8.11241
13.7012	14.9894	15.2593	7.60596
16.4876	13.1752	14.1971	7.42055
14.7353	14.7796	13.0314	7.34156
18.3444	12.6293	13.7682	8.93318
17.5875	15.3375	14.477	6.98121
16.2857	14.7371	14.154	6.98373
16.4996	16.5507	12.6227	7.03527
18.2999	16.795	12.0993	7.85814
17.1591	13.8275	14.0212	7.0116
17.9381	14.6237	11.4458	7.46996
16.8307	13.9534	12.8869	7.47356
14.8729	15.4502	13.5163	8.66657
14.9136	13.8068	13.1057	7.08917
13.3843	11.8657	12.0494	7.69631
14.7895	11.6019	11.9457	7.88333
13.638	13.3627	11.6606	7.76274
14.4156	13.0913	11.618	7.4242
14.9582	12.0319	12.7223	7.83594
13.0382	12.4606	12.7803	7.16346
14.3658	13.3151	13.3182	7.45242
14.7412	12.4868	13.8596	8.60091
14.1288	12.0147	13.7837	7.59987
16.0392	13.8052	12.7669	7.44518
13.7026	16.276	12.2252	7.54291
16.1813	13.0734	13.173	7.70678
15.7091	15.1549	12.5578	7.82816
14.8432	16.7494	12.547	8.01095
15.745	14.5924	12.6235	7.49359
14.2489	12.3887	12.6005	7.33172
13.4209	14.4385	13.3702	7.22086
14.7148	13.4121	13.6919	7.00763
15.5913	18.3934	11.8523	6.9822
13.7296	13.0764	13.6273	6.74236
14.2585	12.25	14.0183	7.70834
14.7862	11.1018	11.8276	7.20587
13.7882	11.8454	13.0511	7.65005
14.7477	12.1987	13.0018	7.12475
15.3281	15.8944	12.9929	7.28284
14.4473	14.9454	13.0487	6.82746
16.0192	14.9983	13.1119	8.19564
14.9189	14.9394	12.4256	8.4198
14.4006	16.3175	11.633	8.68857
14.6558	15.0572	12.5768	9.15754
13.544	12.4484	13.0902	8.06717
15.266	13.3607	11.5036	9.24368
14.8	13.0656	12.9742	9.80656
14.7978	13.6054	12.3141	7.9806
14.3596	11.2066	13.6608	7.84532
15.2858	11.0164	11.5746	7.5647
16.0109	13.9391	13.3154	7.39057
14.0704	11.4418	11.5942	8.64591
13.7752	12.7355	12.4852	7.47522
14.9092	13.074	12.5934	9.00983
14.8645	10.7205	12.305	9.57189
13.439	12.3822	10.7408	8.10601
13.3929	12.1888	14.0352	7.74331
12.2295	11.6212	12.6581	7.04331
12.9056	11.9046	11.3481	9.62653
14.9511	11.4892	11.5555	7.50353
13.0644	15.4607	16.2852	6.99401
14.0828	12.2752	15.5098	7.45404
13.882	13.3966	13.7124	8.07416
12.6103	12.5518	14.636	7.85054
14.28	11.3431	11.7245	6.96037
14.5026	13.653	13.0125	8.21893
13.3824	11.1671	14.6475	7.2728
14.0911	11.5755	11.6084	7.09176
15.8949	13.2636	12.2435	7.51057
14.9178	12.748	17.9713	7.56488
12.5714	12.4607	12.4275	8.11748
14.1364	11.2531	13.7569	6.91465
15.2034	16.4062	12.1989	6.8765
14.3602	14.9839	11.4282	7.45726
14.4216	12.6351	13.8363	6.73288
14.0754	14.3804	13.4561	7.68595
13.4624	13.0051	14.2896	7.29916
14.5	13.1371	14.5014	7.74107
15.5712	12.4389	14.7271	7.83126
14.1037	11.9279	14.0153	7.04166
14.6628	13.0078	13.9752	7.72402
17.4124	14.6805	13.5894	7.66974
18.5896	14.1685	14.8529	7.22519
15.2581	13.6491	14.0439	6.72045
14.2919	12.3539	12.9423	6.71038
14.7884	13.4864	12.3913	7.23128
16.1374	12.9041	14.7594	7.32638
14.2275	13.6956	12.4494	6.73045
16.069	13.908	12.4782	7.57526
14.2782	12.9159	12.2819	7.47497
14.1639	15.8466	12.8215	7.89691
13.4684	14.9084	12.9387	6.80069
14.4298	13.2986	12.2536	6.85991
14.3798	14.8149	12.2393	6.81418
14.8	13.8967	13.4846	6.81483
14.8322	16.4407	12.1719	7.05046
15.1317	14.2014	12.7468	7.04896
15.8499	13.1899	13.9609	7.41644
14.3141	11.6626	12.4845	7.38734
13.2972	10.3518	13.4226	7.31582
14.1572	8.39068	12.4451	7.19012
20.6384	11.2502	13.6832	6.74506
17.1263	10.496	13.1781	6.92105
16.2811	10.7802	12.9039	7.22405
18.4701	9.31179	13.3127	7.76823
17.8455	15.5897	14.0156	7.14073
17.5112	9.53306	13.1548	7.67701
17.3447	8.45759	13.049	7.2254
13.525	7.70035	12.4308	7.54251
18.0802	8.20898	12.5097	6.74027
16.6238	9.09105	11.9838	6.74528
16.3643	9.57918	12.4084	7.26518
15.9322	9.01677	12.538	6.93069
17.0727	9.00103	12.413	7.01725
13.9844	8.8886	13.0256	6.86237
12.8615	9.466	11.0001	6.95281
15.95	10.3468	12.2681	6.91042
13.5889	9.53913	13.1167	7.37865
14.3114	8.25594	11.958	7.31017
16.5829	8.04737	11.7028	7.18953
13.514	8.45111	11.6804	7.23509
14.2335	9.50436	12.2986	7.12531
14.3258	7.83287	12.1373	6.99423
14.7772	7.85489	12.5349	7.23241
15.1998	8.96445	12.7664	7.23164
13.7769	8.37688	13.0446	6.66171
14.8128	9.00685	13.7484	7.07353
19.7953	8.00031	12.9329	7.26731
19.8047	7.63657	12.2361	7.22873
14.588	10.0442	13.3158	6.97464
15.1272	8.546	12.8468	6.99755
14.6947	12.1526	13.5102	7.20198
13.7023	13.0441	13.8191	7.27965
14.9212	11.5564	12.8117	7.1297
16.4532	10.0393	11.3286	6.82038
15.9085	10.0083	12.5428	7.28153
14.8236	10.9073	12.8312	7.10682
16.2332	10.4851	13.1643	7.09389
16.1451	9.03199	14.0059	7.37392
18.4291	11.0377	12.4424	7.51475
17.6157	17.1908	12.9617	7.14872
16.9832	12.3013	12.8558	7.34459
14.0228	13.1073	12.4803	7.08523
15.984	11.0141	14.4109	6.86526
14.0773	10.8938	12.8617	7.61434
14.0972	9.84399	11.8749	7.11729
13.8666	10.9982	12.4304	7.0893
13.273	10.2172	11.8335	7.46821
13.9621	10.6923	12.8833	7.82052
15.3505	9.92605	12.3433	6.46883
12.8149	10.3799	12.5917	7.60458
14.1196	9.74746	12.6862	6.88153
13.9933	10.9811	12.1557	7.43625
15.2461	10.9115	12.7225	6.81075
14.2154	10.1914	12.438	7.82205
13.8858	11.3739	12.5599	7.29546
13.6043	11.6377	13.9218	7.19721
14.3173	9.72934	12.8093	7.41354
15.347	10.2606	11.7784	7.42037
13.1397	9.90303	11.7076	8.19696
13.5809	11.5009	11.7014	7.75176
13.2172	10.1445	11.1607	7.76316
13.845	9.72786	13.5259	7.308
13.4652	10.047	12.9636	7.18554
14.081	9.95585	12.9536	7.3031
12.7021	10.356	11.112	7.96471
12.8764	10.472	12.7766	7.74385
14.9601	9.79005	12.8986	7.75947
15.2341	10.6257	12.3137	8.01769
12.5711	10.4443	13.1295	7.45077
12.0066	10.6618	13.1151	7.41975
13.3458	9.39986	13.3373	7.7667
13.8115	9.92698	13.5115	8.06705
12.9833	9.58689	12.3587	7.61045
12.7978	10.6027	12.7023	7.7612
12.3525	10.6682	12.9197	6.83899
12.8464	11.9752	12.3174	7.46448
14.5019	11.319	13.1698	6.73562
11.3437	10.9161	12.7616	6.93244
13.2281	11.4326	13.3946	8.34616
12.4571	11.0821	12.4147	7.16196
13.3867	10.2729	12.8104	7.21363
12.6583	10.7236	14.5348	7.85169
13.4568	10.7657	13.3858	7.26805
12.9555	10.5495	12.1593	7.51022
11.8183	9.53387	11.4491	7.47111
12.5564	9.50059	13.073	8.13352
12.9881	10.8046	13.013	8.12135
13.1022	10.0188	13.228	7.8289
13.5794	11.5442	11.6959	7.92796
12.9019	7.67036	12.2788	7.38567
12.8023	7.8565	13.5854	8.42667
12.2507	9.32366	12.7966	7.37777
12.6558	11.6585	12.6333	6.61098
12.8144	11.9096	13.1076	5.37935
12.0982	13.5516	12.312	4.51566
13.5701	10.8895	12.8318	4.21006
14.7106	9.6497	11.8006	4.26978
12.4036	11.8194	12.5129	4.28195
12.828	13.0188	12.1915	4.25339
12.718	12.453	13.9057	4.24338
13.0145	12.8251	11.8035	4.56777
14.896	9.52242	12.2581	5.77694
14.0699	9.82531	12.6459	4.11282
12.4655	11.6727	12.5901	4.92975
13.8169	10.2622	13.8918	4.51714
12.9651	11.4525	12.7425	5.05842
12.3192	11.6663	15.1118	5.88769
12.8138	12.4132	12.3473	5.36993
14.7853	12.5898	12.695	5.84401
15.1063	10.1717	20.0322	5.20247
13.6776	12.4352	15.0315	5.53106
12.0127	11.5696	12.9762	4.81848
11.6378	11.3614	12.5484	4.78767
12.6803	10.0084	13.9426	4.80936
11.8439	11.2268	13.9498	4.7101
13.8798	10.6821	13.2466	4.21978
13.3064	9.69204	11.6445	4.71064
11.6996	10.5178	12.7269	4.04535
17.0515	10.2914	15.3639	4.56005
17.8479	10.7078	13.5111	5.49991
15.7339	10.5606	12.8996	4.47404
17.011	9.74433	12.5155	4.45518
16.0075	10.4054	10.4792	4.43019
12.8728	10.5791	12.3715	4.34365
13.1404	12.7019	13.3813	4.79278
13.3042	9.03972	13.2846	5.74294
16.5902	10.1983	11.6847	5.54459
14.0155	9.76012	12.3909	6.0226
14.1983	11.0052	12.013	5.25925
16.5866	9.2827	13.2442	5.115
17.6737	10.893	11.4385	4.84656
15.2685	10.2751	12.9338	5.89449
13.081	9.71701	13.3601	5.90451
13.3098	9.51956	15.1947	5.53045
12.7772	11.047	13.9027	4.748
12.7518	9.87525	16.245	4.69576
12.6542	9.49724	15.2711	4.59297
11.4402	9.08271	15.8819	4.13005
12.9834	9.15505	14.8127	4.80727
12.7093	8.90198	17.0646	5.13595
11.9787	8.80642	16.8951	4.71213
13.0779	9.63224	14.6867	5.01372
14.6512	10.0113	16.0081	4.78834
12.1616	10.9304	16.9996	6.00075
14.363	10.0489	16.5025	4.82092
13.2338	11.0496	14.6244	4.39801
16.6577	11.3684	12.796	4.86148
12.8542	8.31468	14.9041	5.11494
13.5943	9.60066	15.2195	4.65199
12.2407	10.2334	14.4411	5.1046
12.5405	10.8134	13.2139	4.97174
11.7366	12.8211	11.8484	4.7156
13.4961	10.9857	11.5667	5.06192
12.1703	14.9812	12.0593	4.23977
12.7359	16.0713	11.3995	4.95688
13.0705	15.5052	11.328	4.79936
12.9471	13.2808	11.3218	4.87125
12.688	8.0004	11.1173	4.88289
12.7191	12.9488	11.3279	5.16179
12.0434	9.59485	12.0972	4.85183
12.8227	9.2009	14.2124	4.35793
12.8146	10.3646	12.7191	4.81715
12.7789	9.87769	12.5187	4.63794
12.5637	8.9167	11.8694	4.75787
15.2469	10.0583	11.1904	4.76766
17.0155	10.4586	10.4808	4.80908
13.9097	9.04529	13.4151	4.0748
16.5676	9.4418	14.0089	4.67531
14.344	10.845	13.0399	4.77738
12.3948	12.0591	11.8435	4.68455
12.1003	12.4352	12.5736	4.24704
12.833	11.9194	11.5135	4.91744
12.9801	10.1697	15.4303	4.39771
12.6057	13.6973	13.4688	4.52755
13.2658	10.9812	12.0702	3.95001
12.7425	11.316	13.344	5.08497
13.5718	11.1187	11.4718	4.69443
12.2466	10.2178	12.7556	4.1512
12.1516	9.74246	13.5984	3.94859
13.9587	9.4652	12.6998	4.4425
12.9265	10.197	13.4068	4.07904
13.926	12.9336	13.0492	3.97615
11.3974	11.2847	11.3516	4.36208
12.5977	11.2725	9.52431	4.44304
12.4443	10.1118	9.91683	4.06459
14.8552	10.5185	11.0863	4.13258
13.3843	10.3381	10.3751	4.47564
12.0178	10.7862	11.1655	4.33292
12.8794	10.2346	10.6391	6.44086
14.2459	11.096	10.6152	4.45803
12.4203	10.7676	10.092	5.81183
12.9596	10.0409	9.06493	4.19452
13.5515	11.1821	11.2274	4.40603
13.0781	11.6827	12.1151	4.42517
13.5337	10.1309	13.0431	4.94841
11.4733	10.7257	11.9314	4.2506
11.7941	17.9547	10.5653	4.19731
13.5842	13.1348	10.0628	4.59962
16.2127	11.3321	12.6579	4.14722
13.0575	10.2611	12.0509	4.18968
13.1872	12.3057	11.2403	4.21471
13.9722	10.5875	10.9777	4.9005
12.551	11.3827	11.5678	4.06084
14.1703	12.7103	10.8325	3.92424
13.995	10.6267	10.8639	4.10374
14.0945	12.4946	10.7022	3.82584
14.51	11.6204	12.2459	4.13072
14.7294	11.3087	11.3208	3.88676
14.0684	9.79547	10.5847	5.25895
14.7572	8.76302	10.7307	4.81338
14.8132	8.25126	12.3899	4.08319
14.0068	9.03739	12.4601	3.99422
14.0872	9.56765	13.5888	4.33213
14.1877	8.44135	12.8833	4.42742
14.9871	8.41091	12.1982	4.14416
14.4585	9.56685	11.5766	4.10126
14.1865	9.00848	12.8467	4.78098
14.6548	10.2545	13.2618	4.2625
13.6066	10.7252	12.2627	4.07811
13.9254	10.0582	11.7589	4.1409
15.0869	10.9941	12.4972	4.32696
14.458	11.3043	9.6078	4.92088
14.5105	8.18351	11.4888	4.22481
14.4941	8.47322	11.2082	4.12871
14.1316	8.44038	11.5069	3.97631
14.7308	8.70527	12.4036	4.15895
14.9537	9.29871	11.6565	4.28386
15.0321	7.81733	13.7882	4.04075
16.4945	11.0861	12.3827	4.16387
13.5012	9.66033	13.3054	4.31769
13.6631	9.44408	12.0801	4.40074
12.0273	8.90556	13.377	3.96203
11.347	9.61095	13.3951	4.11962
12.6085	8.541	13.2764	4.25405
13.7672	9.48192	12.4804	4.05158
12.4802	9.31223	12.4981	4.14234
13.5719	8.80025	13.0338	4.14103
13.2531	9.29457	12.2533	4.81786
13.2631	9.58844	12.6881	4.29039
14.6676	9.57013	13.2929	4.09904
14.4771	9.22665	13.0868	4.06913
14.0866	10.4921	12.1417	4.47654
13.8879	10.4959	12.6587	4.19548
13.7615	8.24546	12.2861	4.37843
13.262	10.4699	11.9911	4.11982
13.9957	8.63492	13.6771	4.29412
14.3325	11.5579	12.7208	3.99417
13.4202	12.8371	13.0076	4.17808
12.44	10.7012	13.8524	4.02744
14.9512	9.9672	14.3968	4.03179
16.0891	10.8432	12.4028	4.73139
13.6409	10.7389	11.7126	4.90227
12.1077	10.7213	13.4465	4.66798
13.0511	10.4949	13.3519	4.98013
11.5308	8.83014	12.9949	4.76776
12.6882	8.07274	12.5731	4.92595
11.9372	9.17606	13.1224	4.99686
12.9816	8.5824	12.3297	4.92932
15.4477	14.0252	12.89	4.52664
13.7692	9.43121	12.224	4.78077
13.249	9.329	12.931	4.77638
14.9346	11.0028	13.1161	5.46763
14.8118	10.5819	13.2401	4.73815
16.5141	10.4274	12.6217	4.9199
13.1232	8.15194	13.9619	4.66188
13.4274	9.1413	12.7609	4.88398
14.0396	9.68863	12.585	5.16808
12.5459	8.83932	12.7814	5.31002
12.7943	8.7995	11.8172	5.05465
12.2138	8.84639	12.2023	4.87874
13.3093	8.66248	12.5184	5.71035
13.2658	8.05822	12.324	5.17128
13.0667	8.75054	13.1224	5.11141
13.2703	7.84633	13.2449	5.13504
13.2874	10.4989	13.7459	5.16401
13.5027	11.9614	12.7665	5.15944
12.0474	13.3412	12.2734	5.07938
14.0886	14.7793	11.059	5.06701
14.4323	14.8649	13.5178	4.81378
14.5839	14.4987	14.2675	4.52428
14.1682	10.996	11.5163	5.05248
12.3686	8.62374	13.7133	5.03834
15.5059	8.44839	12.8614	4.68617
14.1017	8.63682	12.7729	5.19543
15.7927	8.20363	12.911	4.71534
15.9967	8.97883	14.1186	4.9183
14.4896	9.7124	15.1024	5.17102
16.7093	11.4185	14.7893	5.51835
19.2473	8.3722	14.1382	4.70339
19.667	8.39249	12.2419	4.51319
19.5799	8.77422	13.338	4.80452
16.6291	9.03595	11.8553	5.19517
17.2411	12.972	12.5549	5.30497
14.9913	9.20915	13.423	4.83863
15.0305	10.2653	12.7492	5.21007
17.2606	8.1305	11.0422	5.08046
13.7356	8.38305	10.787	5.26268
16.3469	8.53108	11.8272	5.10437
14.5133	8.6464	10.9863	4.63496
13.3317	8.22527	14.8023	4.86888
15.9905	7.86844	15.0504	5.26292
14.9018	8.255	13.1991	5.02524
14.5097	8.32083	11.4291	4.80309
14.2769	8.83823	11.1261	4.77002
13.5404	8.38563	14.7011	5.66796
11.6741	8.43908	14.8042	4.76507
11.8297	9.07268	15.3043	5.47835
12.3665	8.81856	13.4058	5.02196
13.8487	8.56363	13.2238	4.6542
12.8393	8.44643	16.552	4.22243
12.7951	8.55901	15.462	4.80362
12.7325	8.70099	13.0331	4.80722
12.9626	8.79644	13.4415	5.33112
12.7343	8.02056	11.9324	5.28059
12.7819	8.57758	12.7484	6.26382
12.5487	8.7743	12.2884	5.61728
13.2522	9.51352	15.5479	5.56986
12.5339	8.2964	11.6682	5.87326
13.0111	8.41249	12.3657	5.39655
13.8971	8.45739	12.2086	5.16761
12.5058	9.04967	13.3179	4.11947
12.9469	8.28703	12.2936	4.71747
13.0544	8.54888	13.1603	4.62867
12.7953	8.69816	12.7093	4.55757
12.996	8.68817	11.5103	4.02276
12.8647	8.6322	11.0399	4.15998
13.1867	8.24306	13.3701	4.50623
13.3032	8.73757	12.6163	5.38848
13.3438	8.34454	10.8307	5.88399
11.6174	9.13199	14.1269	5.86955
13.5944	8.58304	11.3975	6.10856
12.5387	7.96267	16.7248	4.61014
11.8627	8.2738	11.3723	4.77703
12.7385	8.65067	14.0322	5.62098
12.3011	9.04947	12.506	6.29515
13.2542	8.56641	13.2216	5.66281
14.4616	8.11694	15.2143	5.46675
13.2087	8.66708	13.5042	5.65475
12.6063	8.37923	14.0542	5.61792
12.275	8.41055	12.2739	6.0708
13.5243	8.66704	13.2521	4.85153
17.2565	8.68665	12.6558	4.12431
16.0327	8.39865	12.0623	4.27272
14.8146	8.84101	12.2749	4.75422
11.6404	9.96063	13.1085	4.04604
11.7336	10.6913	12.7362	4.83307
11.7649	10.9296	12.2402	4.68421
11.2334	9.96194	11.9362	4.91305
13.6998	8.69226	13.9109	5.58951
15.6842	9.5617	11.6857	4.83004
13.427	8.60226	12.104	4.33256
11.8935	8.22497	13.8275	4.49891
11.6169	8.14776	13.2106	4.05834
11.6931	8.52208	12.8671	4.88013
11.4493	8.46021	12.3073	4.9643
12.4476	9.03558	13.7782	4.48649
15.2271	8.55604	13.5659	5.03847
14.933	8.5963	13.8012	4.58023
12.3102	8.21682	12.8415	4.12565
13.2379	9.93254	13.7707	4.97912
12.4564	10.8456	13.7598	5.11854
17.1692	10.908	13.632	5.2875
17.8778	10.8383	13.7637	4.52442
15.3778	10.1737	13.8255	5.28762
13.8347	11.3507	14.6143	5.06931
13.8151	9.69069	12.7866	5.54118
13.5356	10.4594	12.9129	5.1738
13.1397	9.6841	13.4502	4.86569
12.682	9.92382	13.8405	4.60841
13.9778	10.5933	13.4384	4.43412
14.2515	8.97702	13.3748	4.57741
13.2515	9.54644	13.2393	5.07734
11.7536	10.0765	13.8975	4.76396
13.5165	10.5749	14.4259	4.80497
13.4819	9.96019	13.2727	4.9462
14.3493	9.8539	13.2925	5.33521
12.6359	10.4203	13.1813	5.49394
14.3888	10.5663	13.377	4.45005
16.5089	9.7265	13.453	5.27495
18.2041	10.6385	11.963	6.44849
12.7089	9.96454	13.152	5.36367
13.9077	10.2246	12.0875	4.66692
14.0243	10.4558	13.0905	5.44533
14.8832	10.2657	12.075	4.96895
17.9895	9.96296	13.239	4.6909
12.7186	9.97848	12.7004	4.93017
12.0583	9.87451	13.3439	5.91062
13.1132	10.7698	12.9741	4.8002
12.911	16.2782	13.3056	5.1434
13.1875	15.6892	13.5377	5.14405
12.5234	14.824	14.6095	5.00661
13.1258	9.25	13.7249	4.21557
12.7037	8.88767	13.6779	5.46893
11.191	9.13964	13.4963	6.06453
13.069	12.1762	13.9625	4.5787
11.1524	9.82484	12.7924	5.41145
13.4072	10.2342	13.5451	4.88554
16.3348	8.15634	13.3696	5.65624
16.8649	11.1826	13.9954	5.4089
13.1414	7.58424	14.5167	4.37677
13.8195	8.01677	13.5369	4.3551
13.056	11.1089	14.0612	4.31075
14.7658	9.76869	13.2462	4.18871
14.5027	11.4167	13.4175	4.47163
12.6742	9.61117	12.9131	4.69596
16.5668	10.6442	12.8158	5.40875
16.9108	8.10813	13.8534	6.34848
13.1945	7.78833	12.0984	4.05696
12.7337	9.38956	12.5712	5.72847
13.2498	10.238	11.8488	4.79906
13.0114	9.63457	14.597	4.27498
11.8966	12.1731	16.4678	4.52392
12.801	8.96085	14.552	5.05274
12.744	11.0768	14.631	4.64251
12.8663	9.68225	11.2467	5.02555
12.3822	9.72594	10.5992	5.05686
12.5393	10.7516	10.1452	4.95299
13.0472	8.8774	12.633	4.79819
12.3832	8.71816	13.1872	4.42613
12.2679	10.8616	13.3273	5.43634
12.8155	9.75743	13.4201	4.48887
11.5807	9.34498	12.981	4.05899
12.0739	9.94747	13.333	5.07711
12.948	10.252	13.1638	4.69434
12.0731	8.2808	13.0501	4.47274
12.9061	8.22686	13.6472	4.62214
12.8164	9.50332	13.9468	4.87889
12.7873	10.5679	12.7337	5.39649
12.2411	9.15671	13.5651	6.44987
13.01	10.7671	13.3348	6.3
14.855	10.4316	12.8623	6.37933
13.4393	9.68207	14.9452	4.85871
12.5947	9.03291	12.5931	3.92822
13.991	10.4981	13.2354	4.6009
12.9513	8.05698	13.0545	5.1293
13.0689	8.82331	13.7909	4.66238
12.6352	10.8979	13.8702	5.09024
12.7508	9.16988	13.6705	5.38876
12.2648	8.32156	13.0013	4.6912
14.1376	6.93814	13.9016	4.59445
11.9506	6.64747	13.472	4.97229
14.3536	6.91486	12.9397	4.59464
13.885	6.6128	13.0007	4.55147
12.6299	7.48501	13.0043	4.98619
13.9848	7.41632	13.5377	4.62049
12.0778	6.98686	13.4392	4.71435
12.069	8.11345	13.894	4.99203
12.4486	8.53759	12.6736	4.75433
11.5308	7.54115	15.0499	4.27815
11.3927	6.2326	13.2979	4.62772
11.723	9.61703	13.6118	4.42239
12.589	7.73935	12.4352	4.12033
14.3091	8.68019	12.7819	4.10474
13.0856	10.406	13.0771	4.2669
17.7479	9.83175	14.2528	4.97427
16.6736	8.17608	12.5161	4.13722
14.2092	8.37302	12.4792	4.97712
12.9729	11.3229	12.1345	4.24093
11.7816	8.92246	13.641	4.59261
12.7736	6.96717	13.3945	4.97017
12.0535	7.60173	10.9419	4.90246
12.7847	7.46578	11.0759	5.04472
12.2864	7.66933	11.5608	4.32145
12.4299	7.46134	13.7822	4.72974
11.9742	10.375	13.5404	4.64155
13.4805	7.8848	15.2522	4.54112
12.9828	8.46313	15.763	4.65263
13.1192	8.73944	13.2347	4.45422
18.9801	7.41782	13.9276	5.28343
18.7083	9.27199	12.5448	4.84476
18.2017	7.91376	15.9711	4.68195
17.5312	6.46746	13.1253	5.30044
13.8606	6.54895	13.606	4.92734
13.7778	6.06777	12.4476	4.77104
11.776	6.74505	13.8629	4.97972
13.0205	8.41611	13.3983	4.67826
13.2901	7.92607	13.1218	4.54785
13.8804	8.21041	13.7201	4.45318
13.7118	8.39662	14.037	4.42053
13.7869	7.51716	13.8689	4.55462
13.0631	6.16181	14.2022	4.90203
13.4945	8.07882	14.2517	4.52179
15.0334	7.37753	14.97	4.22883
14.3697	8.00278	13.3515	4.99067
13.4516	9.44172	19.5419	5.03326
13.3236	10.8291	20.16	3.9934
14.0025	7.60747	17.313	4.8132
12.6004	9.17794	16.2094	4.12463
13.8615	7.54357	14.9932	4.70444
13.6002	7.65503	12.7827	4.43672
13.7815	8.44694	15.0147	5.17613
13.0893	7.29991	14.9793	4.9933
13.7909	6.52218	15.4368	4.25232
15.4209	6.88944	14.3629	4.10194
11.8158	9.39733	17.1236	4.54996
12.1782	7.47461	16.5015	4.78946
12.796	8.14915	15.9635	4.664
12.8935	6.52002	15.4472	4.27135
12.1711	9.73528	19.2006	4.09391
15.5063	9.65158	17.7773	4.57975
14.2217	9.10536	15.8494	4.27283
14.2895	9.79498	14.6322	4.15868
14.691	6.46604	14.8448	4.101
16.6188	7.6083	14.3949	4.12157
17.1298	8.24279	14.0892	4.10849
16.7591	9.37463	15.7635	4.4106
16.4325	8.15708	14.2532	4.99033
14.1322	7.75887	13.1908	4.32002
14.4631	8.99854	14.4165	4.49499
13.1481	7.89271	13.64	4.89801
11.9615	7.83985	15.152	4.97549
12.4347	8.29943	13.1986	4.66053
13.1793	6.92039	12.9048	4.42069
14.28	7.30562	13.2423	5.09299
12.7628	8.12814	13.6837	5.05862
12.8897	7.97354	12.1449	4.72274
12.7572	6.99229	12.6151	4.80945
13.6287	7.2606	13.6478	4.16655
13.1251	8.21195	12.059	5.18322
13.608	8.08489	13.1086	5.46876
14.2239	9.04346	15.096	4.61
13.2604	8.31289	13.7726	5.40894
14.9023	10.0512	14.9721	6.67101
12.3098	9.5719	14.8984	5.66557
11.4695	7.17403	15.6532	6.58067
11.7739	7.96997	13.9417	6.34098
13.9421	7.96797	12.3738	5.97412
11.4895	7.66364	13.5004	6.15732
12.0349	8.58472	14.0508	5.81628
11.6221	8.42015	13.3289	6.23769
12.5059	7.90484	13.764	5.99091
13.3588	7.69055	13.5494	5.90812
12.9222	9.89121	13.8383	6.02643
11.676	10.3191	13.2826	6.07298
14.6705	9.76979	12.5867	6.03084
13.2295	7.88867	14.1477	6.58814
14.4237	10.459	13.4908	5.88165
13.0963	8.3436	14.5297	5.90123
14.0116	9.8593	15.0066	6.08651
11.1036	8.18961	13.7291	6.40629
13.5763	7.78853	13.9032	6.67256
15.49	8.64871	13.776	6.86597
11.9117	7.65055	14.3405	6.80279
11.7368	8.21471	14.0993	6.92177
13.8992	8.73841	13.3047	7.53927
11.6285	8.47157	13.6684	6.26237
12.2789	9.01601	14.2357	5.98035
12.0064	7.59547	13.5545	6.17258
15.9828	8.59985	13.738	6.13828
15.9343	8.1476	13.2537	6.34722
11.8115	8.05541	13.6047	6.95444
13.249	8.43558	15.4422	6.62514
11.4981	8.11957	16.851	6.47843
11.5342	7.86047	15.4289	6.75466
13.1946	7.8455	13.0759	6.06182
11.2193	8.21285	13.0308	6.72382
13.4806	9.10377	12.2182	6.28607
12.6574	8.04917	12.6278	6.05569
13.6127	7.98605	14.5781	7.02921
11.7393	8.72403	13.1646	7.15022
12.0493	8.3602	13.1039	6.50695
12.3129	6.88096	13.4664	5.7591
11.9725	8.33292	14.006	5.72308
12.1619	8.0662	13.4136	6.51332
14.2484	7.64668	13.2161	5.65384
11.2253	6.58446	13.436	6.60728
12.323	6.96926	13.6029	6.09102
11.7101	9.24625	14.41	5.91875
11.0797	7.15881	13.4206	6.59364
12.4495	9.06856	13.2665	6.46953
13.4081	9.22447	13.6286	6.83062
14.2009	7.52179	13.0742	7.21102
13.1492	8.37127	13.5434	6.79943
11.6244	6.89792	13.0615	7.06797
12.0877	6.60663	14.0567	6.1037
13.762	5.44923	13.2779	6.16113
11.6015	6.13662	13.9303	6.59756
12.7583	5.92866	13.7299	6.23144
12.048	6.25399	13.3246	6.53106
13.1548	6.51124	14.1753	8.18162
11.6989	7.53359	16.3622	8.45602
11.8468	5.79974	17.273	7.73241
12.6298	7.96225	17.2221	7.05763
12.8077	4.96859	15.8945	7.87388
12.0778	7.75106	17.3029	8.50366
12.4753	6.94807	16.0423	8.12304
13.0428	8.42933	12.3977	6.07268
12.7231	7.99981	14.4896	6.41109
13.7191	7.28502	16.3769	7.62992
13.4457	6.97872	14.5778	7.27655
12.4795	10.1333	15.3527	7.8204
12.8975	6.94407	16.0778	4.89249
12.2148	8.69137	14.8735	6.05069
13.5866	7.27479	15.4108	6.47509
12.2688	8.33284	16.8884	6.20963
13.244	6.26561	16.6673	7.21506
12.5568	11.3945	15.8754	7.6235
13.2011	7.7161	16.51	6.4225
14.0081	8.76061	15.8881	6.74016
11.5963	7.18429	15.688	5.68657
12.1558	11.2126	14.9332	6.39202
12.9433	7.01186	17.4643	6.17264
12.1615	6.03623	13.525	6.11761
13.6032	8.09934	14.1693	7.52623
11.6821	9.59077	12.8823	6.7198
12.8195	8.59056	13.7631	8.01575
12.7749	8.74616	13.0115	7.31051
12.2833	9.04253	16.6498	6.41642
13.5881	5.46218	17.0155	7.93072
13.0599	8.1723	18.3265	7.55399
11.564	9.09168	15.8772	7.0357
13.3391	7.85484	18.0484	4.92172
13.2207	7.82512	16.8818	5.01168
12.1898	6.26901	16.7676	5.29817
11.5023	9.01659	15.8466	5.10175
12.2303	8.8275	17.1511	6.70954
13.1975	9.04305	18.0278	5.05649
12.9415	6.74667	16.5441	4.81808
14.9606	9.4894	16.6492	4.74515
13.8566	8.653	16.6976	6.12707
11.489	7.30628	16.4902	5.3583
10.572	7.05451	16.6621	7.12549
14.8349	9.19889	18.2019	5.16553
12.9271	8.22325	16.8902	5.10602
13.1653	7.9583	16.7593	4.73646
12.8243	8.9814	16.328	4.84655
13.0294	9.09059	16.6714	4.69793
15.162	8.76104	18.5372	4.82902
14.5469	7.83601	17.4979	5.0763
12.7637	9.65158	16.0156	5.14864
12.039	7.60701	15.3215	4.61316
13.8436	8.44601	15.5086	5.21672
12.2828	8.13653	15.4624	5.0665
11.2761	6.71438	16.293	4.95085
11.7816	7.3605	16.424	4.89582
12.6389	6.46441	14.8872	4.83787
12.586	6.51509	14.2877	4.92198
13.3989	6.52696	14.0078	4.82961
13.2516	6.30435	15.0681	4.83625
13.3508	7.88324	15.5983	4.66336
12.8409	8.31972	14.5372	5.0212
13.4453	7.69358	16.2469	4.73216
12.7879	8.31776	16.3978	4.83389
11.8815	7.76782	14.3679	4.95956
13.0647	6.69825	13.7925	4.63615
11.7751	7.34325	16.0661	5.12971
12.5862	8.21148	16.8212	5.08004
12.2741	8.00271	16.0253	5.08257
12.1409	7.00243	15.1301	4.95758
13.9063	7.84001	14.3013	5.1269
12.5679	7.96535	16.8864	4.89687
12.4152	6.90608	15.0981	4.62109
14.005	7.2178	16.4541	4.82602
12.0588	6.61853	16.4493	5.08265
15.4779	6.20614	14.3114	4.85029
12.6552	7.93958	14.2882	4.87272
13.75	7.33513	14.4082	4.79068
14.5986	7.46537	14.5523	4.79752
14.3995	8.55481	15.2343	4.93991
13.7856	8.02054	20.9787	5.02309
14.4715	7.23107	19.3696	4.51257
15.9821	6.61459	16.19	5.01775
13.5715	8.03206	15.322	4.84761
16.3538	6.69705	13.5375	5.15579
16.4259	7.89555	15.0305	4.72539
15.705	8.23957	16.7294	4.64429
16.4487	8.25839	15.0449	5.04671
15.6801	7.3777	13.404	4.84434
13.7693	7.04097	15.2203	4.95851
14.1276	8.67766	14.0108	5.09299
12.4847	8.05197	14.8347	5.09904
11.9691	8.43759	13.7707	5.15508
13.4748	8.25513	15.2862	4.76556
13.861	8.69784	13.9937	4.72125
11.1871	9.6888	13.9636	4.90445
11.9925	6.9231	13.3312	4.81545
12.6311	7.10615	13.3907	4.93715
11.391	9.60367	13.8912	5.2953
13.1288	8.43176	13.3775	5.37865
12.7756	6.81941	12.7199	4.78586
13.7216	6.74172	13.8489	5.15071
11.8662	8.12302	12.7283	4.75986
12.7615	7.86935	13.1214	4.49757
14.1791	11.2239	12.8886	5.28852
12.9945	9.59357	13.4897	5.01996
18.496	10.2737	13.0753	6.44527
12.3709	7.0411	12.5154	6.90008
14.1934	6.35378	14.0708	6.95112
12.8335	7.58877	13.9752	6.62023
13.6593	7.37412	13.9219	6.88675
11.9963	5.92831	13.6122	6.85749
12.3294	6.78178	13.4863	6.41465
12.1783	7.36512	13.3096	7.05618
15.0441	7.22551	13.3592	6.61164
13.9708	8.19329	13.0217	6.54836
14.4894	9.06653	13.1323	5.44111
16.2984	7.61313	13.3432	5.26212
14.9934	7.53625	13.2413	4.97173
14.4579	8.01431	13.2528	4.92393
15.3734	8.04847	13.6308	5.20203
15.5201	7.34505	13.38	4.75305
16.4854	8.73192	13.5564	4.76671
15.6748	7.94845	13.3009	5.20858
15.7976	7.61868	13.3243	5.05317
14.1513	8.77781	13.3003	5.10745
14.3488	10.8791	14.0204	5.21698
12.0918	12.2415	13.323	4.95481
13.4919	12.4376	13.5697	4.68133
13.8033	10.0233	13.8692	4.91014
16.0039	9.97623	13.6514	4.75153
15.9417	11.996	13.6061	4.89569
13.0844	10.6834	13.9237	5.0118
15.3077	10.1709	13.6069	4.88833
13.6201	11.6544	13.714	4.96081
16.0213	11.0636	13.4896	4.92541
13.933	10.7266	13.5991	5.14565
13.8158	10.1659	14.7636	5.08721
12.2329	11.351	13.7922	4.71141
11.8598	10.6884	12.7904	4.95057
13.1628	13.0152	12.9173	4.88734
14.3518	10.6596	13.3505	5.06276
13.8537	12.2323	16.1273	5.12999
14.6481	11.6624	13.8788	4.81144
12.8035	10.2622	13.4038	4.77615
15.044	11.2846	13.7225	4.80311
11.5513	8.08285	13.6776	4.83784
12.0246	10.3374	13.4065	4.88945
12.2466	11.8378	13.2583	5.20831
12.2661	12.227	13.0499	4.85701
12.1859	7.71837	13.8489	5.10879
11.6545	11.8507	13.6143	4.90715
12.4002	9.76664	13.0583	4.9021
11.7231	8.19593	12.8631	5.04864
11.671	13.0746	13.2211	5.02536
11.7866	11.097	14.0635	4.78974
11.7401	9.40084	13.6714	4.62703
11.0774	9.99807	12.785	4.66391
11.1603	10.1929	13.6034	4.74598
11.1871	10.9543	15.2052	4.84366
12.8429	10.292	14.1422	4.91822
14.1337	9.24245	14.3278	4.93317
14.7447	7.26032	13.6134	5.12674
12.7746	8.06243	14.2669	5.45269
12.815	6.35301	14.4497	4.96848
13.3595	6.67948	13.7804	5.21662
13.3875	6.65199	11.8455	4.86136
13.314	7.58439	13.6061	4.88591
11.5869	8.15264	13.0718	4.8812
11.9922	6.1949	13.0019	5.00225
13.0892	7.07224	13.3677	5.02376
13.2358	6.28467	12.9951	5.07183
11.8557	7.63265	13.0707	5.03028
12.5014	6.86069	14.1383	5.10176
11.9149	6.59096	13.9281	5.11896
12.5383	7.45242	13.1221	4.91321
13.6049	6.8765	13.1476	5.36147
15.2974	7.88275	19.4865	4.94901
15.4972	9.31801	18.8737	5.01127
15.5151	7.84743	14.7619	4.90565
16.0984	8.5829	13.7092	5.03866
15.813	8.01901	16.2659	4.77286
16.3452	6.48457	15.1409	5.21887
12.838	7.82193	11.3043	5.51224
12.8255	10.2181	13.6824	4.89131
13.6384	10.8865	13.3502	5.02392
13.6211	8.49886	12.9061	5.22962
15.2137	7.33932	13.4308	5.123
14.3785	9.80125	13.0585	4.83221
14.5514	12.1132	13.8288	4.73702
19.2872	10.875	14.7069	4.83035
22.0773	9.80899	13.4354	5.5807
19.2867	9.92825	14.9783	5.04339
16.0431	6.92332	13.5925	5.13938
13.41	6.92434	12.4718	5.00254
13.1573	9.92363	12.3153	4.9034
11.5478	10.1403	14.5736	4.88718
14.2389	8.82913	13.3618	5.13053
12.4952	6.55104	14.5737	4.82573
14.3182	6.12149	13.7145	5.12636
13.8461	7.33743	16.3632	4.96315
14.4784	6.47735	15.4237	4.8422
17.3677	7.60809	10.3645	5.07444
15.6132	7.13233	10.8231	5.40493
14.768	6.27225	10.2599	5.1359
18.7666	7.15408	11.5922	5.27957
17.9162	7.27078	10.8205	5.07667
14.328	6.64933	10.9247	5.04991
14.1979	6.50548	9.95322	4.83897
15.5156	5.67505	10.3491	4.83254
14.6565	5.88429	12.3617	5.128
11.7781	6.20003	10.8855	5.01272
11.248	5.54957	13.8109	4.79655
11.4981	5.979	11.544	4.69831
11.7569	6.53539	10.6568	5.03589
16.5146	6.89909	10.6016	4.50584
15.2524	7.25641	10.7018	4.88648
17.9011	7.4189	11.3834	4.93511
18.1686	7.51007	11.4387	4.95874
16.5059	7.34958	11.6374	5.01388
15.4541	6.34017	10.6318	5.21307
13.165	6.56813	11.4928	4.73841
14.4441	6.14736	11.0519	5.1467
15.1536	7.06824	12.4788	4.92629
14.3756	6.51125	13.6801	4.6053
17.2777	8.47713	12.9501	4.83867
17.2063	6.97382	12.5762	4.98695
16.5088	7.68117	11.7242	4.94826
16.8343	7.23659	12.9299	5.12376
15.0421	6.39672	11.1503	4.957
13.8723	7.21324	11.56	5.05925
14.338	7.45405	10.8347	5.00546
14.2901	7.99062	10.4642	4.86693
13.6641	7.42582	11.4452	4.96924
15.9325	9.64563	16.5579	4.748
13.5413	7.31462	16.8956	4.99658
15.8477	7.95443	13.6783	4.61071
12.9627	8.68498	14.2981	4.95647
13.6394	7.37289	11.2544	4.64529
16.2866	8.31922	15.6981	4.61202
14.4581	8.71795	15.6189	5.08258
11.4737	10.9002	14.8979	4.89232
13.049	8.05109	14.7943	5.14842
14.4022	7.05768	19.0861	5.19863
15.6336	7.2629	14.4163	5.17411
16.5166	7.41714	13.872	4.95287
16.4471	6.77072	14.9633	5.27773
11.4252	7.28671	15.196	4.87263
11.2966	7.41593	16.3053	5.34758
11.2447	7.70072	18.7487	4.95075
11.5795	8.05498	17.7276	5.03115
12.4005	7.61871	18.5826	5.12708
11.155	8.05985	18.7922	4.89233
11.4594	7.94584	18.637	5.00549
14.027	7.33125	18.1463	5.0502
13.3724	6.62448	18.9818	5.07835
15.2039	7.26726	18.647	4.76003
14.7066	7.97973	18.414	5.12431
14.0974	9.50901	18.3656	4.98562
13.1784	10.4791	14.3298	5.09382
11.4125	7.68115	14.3678	6.9576
12.5302	9.01734	12.0836	6.77803
12.9743	8.03927	17.8945	5.08758
13.475	7.70728	16.147	4.71536
11.9993	8.6294	17.1962	5.15699
11.6763	7.67523	16.4255	4.92027
12.2352	8.00775	16.6576	6.39691
12.7119	8.3043	16.937	4.60679
[truncated: 318,905+ more rows]

## Sheet: Fig.3c
19.2459	4.22062	3.91032	20.7715
20.4189	3.96526	4.31583	18.2665
19.7368	4.03842	4.04996	19.5908
22.4811	4.25537	4.26399	18.5528
19.0787	3.91003	3.93563	17.4047
23.0953	4.03152	4.0538	23.2822
24.7443	4.1072	4.02561	17.982
25.8152	3.94128	4.01579	19.8558
24.831	4.0003	4.09657	20.0989
26.1594	3.96772	4.02523	20.7755
23.0541	4.16947	4.13579	21.3292
26.1106	3.90222	4.33786	19.7642
25.0544	4.13341	4.16044	19.9244
19.8996	4.24009	4.02348	20.8035
19.2279	4.24352	3.94306	18.6774
25.9694	3.94969	4.10207	20.0251
21.2238	4.03019	4.07217	19.2969
24.9918	3.94695	4.14494	22.0418
21.5748	4.30418	3.96957	19.0424
19.3227	4.04102	4.04628	20.3297
20.6894	4.01505	3.95263	22.3242
23.6934	4.16065	3.81245	20.2241
22.108	4.27553	4.29092	20.8609
22.1386	4.07211	4.06228	21.1714
26.4521	3.99941	4.34348	23.3127
28.6783	4.44676	3.95325	19.9473
28.1595	4.15627	4.00174	20.3579
26.4131	4.15064	4.25062	22.6547
27.712	3.97695	4.24324	22.0607
23.2029	3.99945	4.21685	22.3514
24.3806	3.99787	4.49246	22.7583
26.2328	4.08615	4.04447	24.105
27.8728	4.01661	4.08844	24.2262
19.6584	4.07344	4.08307	23.417
20.2086	4.00796	4.20197	21.5176
20.7643	4.0166	3.88101	23.3573
20.6359	3.98695	3.992	22.3759
23.6872	4.25011	3.95354	16.0083
21.0022	4.14669	3.97696	20.844
20.8234	4.14077	4.67037	21.6744
19.6556	4.05367	4.04802	22.4597
21.1826	3.98995	3.90959	21.5763
20.1127	4.09705	4.0811	18.4918
20.1923	4.46678	4.00283	20.2003
22.8054	3.93484	3.94381	22.1676
23.2207	4.10858	3.88012	21.2861
26.6636	3.89928	3.84596	19.2021
25.1558	3.86914	4.06919	20.3341
27.7904	3.89033	3.94418	18.4771
26.6648	4.08083	4.07025	20.0675
23.3386	3.97304	3.92938	18.4958
23.2277	3.85056	4.07031	18.2486
21.0001	4.26352	3.90786	20.0245
24.6383	4.1883	4.12125	21.9026
25.2704	4.12253	4.24144	23.3835
22.0885	4.18627	3.94707	18.7899
20.362	3.9634	4.38391	21.9784
22.8609	3.98002	4.35034	21.068
22.1246	4.22284	4.1513	20.7551
21.0367	4.09669	4.26581	19.5721
21.416	4.0043	4.06264	18.6029
19.95	4.04542	4.20316	21.6169
21.8997	4.03996	3.85142	19.6853
20.4519	4.04578	4.15684	19.6006
22.1422	4.11526	4.30448	19.2353
21.562	3.99454	4.0458	21.2857
19.792	3.97091	4.49266	21.8081
20.5939	3.96356	4.11427	20.7501
21.4898	4.17466	4.16128	22.5932
21.591	4.22142	4.17566	21.0194
18.6103	3.98425	4.22882	21.7775
18.0584	4.03132	3.98183	21.6268
19.6373	4.02117	4.11696	21.3199
21.468	3.90596	3.8784	20.8052
20.159	4.037	3.94996	20.3909
20.8614	4.02477	3.86151	19.9634
19.7115	4.1395	3.95506	23.3442
21.7343	3.88033	4.27451	20.767
23.2407	4.10714	3.74895	21.3386
22.008	3.98723	3.98991	21.2872
19.5705	3.89905	3.98498	20.4292
18.3403	4.26353	3.81231	21.4327
21.5681	3.96026	4.06045	23.2816
21.7821	3.87487	4.23987	21.6421
24.3976	4.25768	3.89976	20.9827
23.8916	4.14996	4.4558	21.1109
23.1187	3.87537	4.09557	22.3861
26.1629	3.94996	4.01513	21.9878
18.7499	3.85826	4.31429	22.2879
19.5339	4.14441	3.83704	22.9189
20.0296	4.23285	4.02891	24.5431
17.3868	4.31023	4.01729	22.741
17.2048	4.09166	3.90795	22.9359
17.1084	3.91946	3.93083	22.2743
18.5355	4.22626	4.19276	24.6854
20.3707	3.91538	3.9449	25.8516
20.1154	3.93541	3.87383	20.3671
21.6702	4.02138	4.06907	20.961
21.8676	4.17197	4.1691	21.1356
21.6505	4.1087	4.05211	19.999
20.302	3.94758	4.188	22.8859
19.2528	4.01274	4.16896	22.3838
20.8058	4.05118	3.82457	22.6271
19.4091	3.912	3.86638	26.497
16.4545	3.86194	3.97921	23.3963
15.769	4.13707	4.24702	23.3064
18.4227	3.99982	4.33278	21.538
17.0542	3.9215	4.1464	23.0163
14.2821	4.21242	3.89513	22.8632
14.1164	4.03508	4.10476	21.3621
10.7785	3.7803	3.95603	20.4374
12.4289	4.23856	4.30977	21.096
12.6234	4.13698	4.45443	20.7482
17.4964	4.17073	3.86787	22.3764
15.9732	3.88948	3.98288	20.4987
17.7071	3.86662	3.94181	20.3459
18.0364	3.93237	3.96363	21.0813
17.3762	4.0225	4.00243	20.0633
16.1288	3.89763	4.00975	20.2682
13.1847	3.8882	3.94291	19.5668
15.4797	4.11967	4.12564	21.3233
13.8285	4.15445	3.95754	18.6634
19.2815	4.14649	4.14944	18.0107
15.5954	4.04601	3.95997	18.5403
15.9399	3.81597	3.93434	21.5541
16.697	3.91124	3.99984	26.9148
18.7486	4.18815	4.05504	21.5012
17.2369	4.20051	4.1031	23.0461
17.0362	4.0958	3.975	20.7848
14.7065	4.01442	4.17424	21.5983
14.6713	4.18275	3.90807	19.7672
13.4116	3.85873	3.97549	18.6039
15.2487	3.99574	3.89198	19.0942
10.809	3.87149	4.07936	16.5056
11.4175	3.9782	4.40519	17.0874
13.8785	3.97007	4.06116	15.7367
12.527	4.02723	4.35675	18.7171
11.7874	4.03418	4.18643	18.9904
11.4405	3.90886	4.41457	15.0697
10.7673	4.15482	4.14923	13.958
11.7792	3.81163	4.06999	17.0345
13.5025	4.03779	4.02801	17.6269
12.738	4.00224	3.8004	16.3836
13.373	4.10532	3.91688	16.953
12.0512	3.9174	4.07639	17.8511
10.2639	4.04557	15.1561	16.6927
10.7918	4.02181	4.13127	18.3385
11.2997	3.97678	4.07984	13.7074
10.2857	4.09132	4.06122	16.0218
10.1801	4.0184	4.06921	20.1716
9.25792	4.08941	3.98032	20.194
9.01273	4.12961	3.87852	24.0539
10.1563	4.09111	4.02654	25.0027
10.8428	4.06203	4.32479	22.0517
9.57624	4.04635	4.06682	22.6242
11.0025	3.80761	4.18268	25.2321
8.6977	4.27779	4.39149	21.1353
11.7491	4.20648	3.88464	24.8927
8.95449	4.05889	4.1307	22.019
11.335	4.03535	4.34803	18.8103
11.5598	4.0645	4.09892	16.3173
9.25594	4.10894	4.22614	19.1194
11.4323	4.01259	4.96472	16.2314
10.7737	4.06308	4.60761	16.9155
10.228	3.90248	4.31615	14.903
8.87975	4.18441	4.41211	17.5094
9.71622	3.94591	5.97535	19.7371
14.393	4.12947	4.21992	22.5474
13.0318	4.03985	3.97575	18.2805
14.9452	4.0217	4.06891	21.2831
14.1212	3.99766	4.27057	18.8057
18.4714	3.92422	4.17809	18.3159
11.3796	3.95672	4.09254	19.1024
11.3661	4.07984	4.17111	20.5299
16.445	4.28784	4.2061	20.2271
12.5962	3.89411	4.07122	22.1328
17.1879	3.90481	4.05189	25.5771
17.4825	3.9863	4.01328	23.2719
16.822	4.0307	6.52878	22.2069
14.8807	3.95254	6.70969	23.3021
14.8198	3.78405	6.72191	21.047
12.9446	4.13595	7.16009	19.479
16.5217	3.82605	6.6529	17.7836
10.8965	4.02761	7.07482	17.1006
12.2279	4.21285	6.419	20.158
13.2981	4.05723	7.99012	15.0515
11.6607	3.97797	8.77423	16.5976
11.5998	4.04281	9.27087	16.335
11.7181	3.94139	10.4419	17.3504
12.6001	3.99653	9.35261	16.718
15.317	4.00556	5.84384	14.1789
15.0778	3.85282	6.94421	15.5709
12.7219	3.9859	9.62151	17.2392
15.4025	3.91584	7.45712	13.964
9.17105	3.95751	8.81449	17.3719
9.0765	3.95507	9.03791	20.5904
15.2073	3.86173	9.66503	16.5757
10.5343	3.8954	8.61379	19.2002
11.5879	3.77098	6.897	18.5788
12.0857	4.23577	6.20629	21.253
9.94096	4.11152	6.64657	20.2074
11.0696	4.09136	6.66046	18.6938
14.62	4.08478	7.16734	20.9267
11.9247	3.91807	6.54976	19.8113
11.1668	4.17989	6.44958	21.1234
11.726	4.011	6.63042	20.8908
11.2982	3.98654	6.78261	17.0304
14.8066	4.28291	7.35644	21.8311
13.9457	3.88111	4.49963	17.8053
11.359	4.09723	4.26151	18.2622
13.1026	3.76979	4.08374	24.5997
13.9523	3.91808	3.98669	25.4492
14.7361	3.98451	4.19225	22.4741
11.7539	3.87745	4.58491	20.7992
11.2195	4.29822	4.33961	21.382
12.784	3.95378	4.1758	21.5383
13.4997	4.05603	4.39696	18.3308
17.9027	3.87252	4.38102	21.5378
18.251	4.02168	4.1258	21.9395
19.9188	3.97006	4.09502	21.5737
15.7803	4.02781	4.14482	20.2403
18.2742	4.15483	4.49539	20.3552
17.9401	3.85502	3.93672	21.4145
12.2502	4.01424	4.07316	18.6375
18.809	4.34756	4.01609	20.1749
17.6902	3.78805	4.03882	18.2469
14.0655	4.09817	4.12348	17.0078
16.2188	4.10645	3.94758	18.6593
11.0754	4.13636	3.89375	21.4501
9.88457	3.98423	4.27358	21.1768
9.58688	4.24801	4.22708	23.0604
12.5686	4.01519	4.36314	21.6066
13.0329	3.91355	4.15199	20.6013
10.9499	4.3696	4.13944	21.5813
18.636	3.84289	4.29744	19.7519
15.3287	3.8524	4.61595	20.8437
12.0876	3.87145	4.12244	22.184
13.749	3.87929	4.20476	24.3322
17.3677	3.95493	4.16636	25.8624
17.1345	4.03105	4.09304	23.5757
12.892	3.94767	4.42805	20.8701
13.5173	4.15752	4.23506	20.2532
18.6128	4.01059	4.20642	19.5443
18.8843	3.97679	4.22015	20.9145
18.4159	4.03145	4.19173	19.6833
17.5616	4.01709	4.27685	18.4456
16.3844	4.1143	4.31583	20.1432
9.6544	4.01629	4.23118	24.4706
10.0179	4.18269	4.25964	19.8782
10.8043	4.04372	4.14418	17.9557
10.0996	4.03269	4.24975	19.2001
10.0207	3.74119	4.29663	20.2373
9.94976	4.14073	4.02923	19.3082
12.7876	4.33269	4.27501	18.8233
12.4988	3.99644	4.27323	20.9472
9.87478	3.93108	4.32902	22.2828
13.6251	3.85837	4.27712	24.0777
12.0169	3.91017	4.2491	22.9373
8.37815	3.94621	4.31783	19.7509
9.91307	4.28539	4.15376	17.867
9.79582	3.88491	4.34968	22.1194
9.09407	4.02379	4.07426	17.9242
13.7194	4.59893	4.13564	25.3192
16.0327	3.67834	4.21619	20.1801
13.6712	4.07552	4.79238	23.1848
16.3935	4.35891	4.20489	22.2886
12.4411	3.8699	4.19794	21.0571
16.1997	4.09674	4.14807	18.2395
13.8909	3.81678	4.1968	19.691
12.242	4.22186	4.30397	24.3422
12.198	4.02801	4.08241	19.5502
9.47572	4.01002	4.36198	18.8263
10.1903	4.25257	4.15689	24.7856
9.21224	3.99026	4.34102	23.0938
9.2523	4.03631	4.17618	22.3674
9.26601	4.05843	4.13051	18.902
12.1347	4.04298	4.14449	17.7209
12.8371	4.00263	4.15423	23.3028
16.4866	3.86039	4.328	21.1861
15.8354	3.88837	4.27787	22.7098
15.3919	3.93463	4.05878	19.6493
17.1857	3.99233	4.21505	25.2996
13.3157	4.25587	4.20339	22.4438
15.7488	4.05222	3.92276	20.125
16.0309	4.14198	3.97443	24.8034
16.7321	4.01645	4.13982	23.6751
17.0828	4.16649	4.52933	23.8968
17.2984	3.98716	6.68821	23.0878
13.3024	4.03169	7.11957	25.9193
15.4486	4.09045	9.02032	22.8677
14.9437	3.97528	13.4966	22.3004
12.2314	4.16081	7.32989	21.6145
12.1511	3.94857	4.11735	25.0624
11.3352	3.78802	4.21951	21.4353
10.9453	4.12574	3.91849	19.3537
12.9198	3.8654	4.2694	20.1315
13.4195	4.05075	4.11026	26.934
10.774	4.1838	4.38419	25.3017
14.2763	3.94747	4.14328	22.2683
14.7659	4.12745	4.17539	19.5938
15.0062	4.04555	4.05864	17.7199
14.9417	4.012	4.09352	20.3338
14.116	3.89128	4.26275	18.8454
18.2323	3.87125	4.24646	19.5706
11.6276	3.87047	4.53547	20.3533
12.923	3.95122	4.07493	19.4233
14.5995	3.88437	3.90642	21.4294
14.0577	4.06825	5.18411	20.9573
11.6275	4.09415	5.06902	19.6633
13.6149	4.41961	4.82762	21.3789
13.0799	4.05867	4.12694	24.4249
14.6577	3.98916	4.65211	22.82
16.4862	4.14437	4.06828	19.3591
15.0444	4.09993	4.49406	16.0272
17.1215	4.43089	4.10962	20.3909
15.9837	4.18916	4.45984	19.9586
15.9737	4.29801	3.99746	23.073
14.6795	4.14289	4.24061	21.0471
15.5036	4.0432	4.25465	19.5084
11.5589	4.0245	4.37897	22.2293
15.0727	3.878	4.06547	20.3024
14.5994	3.97797	4.12684	18.8184
16.1936	4.01431	4.22745	19.3988
12.845	3.84763	4.21125	19.521
14.5079	4.02447	4.18936	22.1771
17.6234	4.29867	4.38413	19.0368
14.9768	4.03608	4.09592	18.8985
15.2447	3.95226	4.26855	18.208
14.8983	3.7674	4.23232	20.3059
12.6303	3.97898	4.19388	21.6744
14.5816	3.98065	4.16532	22.6864
15.4019	4.1634	4.27414	23.0618
14.7285	3.97104	4.07065	24.2983
14.2043	3.86743	4.11113	23.3365
14.7454	4.19339	4.09588	19.899
14.9156	4.11675	4.36534	18.8046
12.75	4.06239	4.30205	23.2957
10.6157	3.81454	4.03967	24.9981
16.3787	3.96442	4.23633	27.4615
10.8563	4.43154	4.11063	26.2266
13.1866	3.94691	4.03499	25.5359
15.5908	4.05919	4.27684	27.8497
15.4785	4.20673	4.22163	25.3569
16.5552	4.29616	4.20734	26.2433
10.7831	4.14972	4.11995	27.8784
13.1027	4.02994	4.14494	25.307
9.95096	4.09055	4.16996	24.4565
13.1155	3.80028	4.12498	22.7893
11.017	3.94753	4.18732	23.9141
9.37777	3.97223	4.22807	22.0284
10.0901	4.03502	4.03566	19.959
10.694	4.07605	4.1779	20.7914
11.3477	3.85195	4.20748	20.5169
15.0817	3.88727	4.08669	24.3663
12.7321	4.00691	4.14936	22.4798
12.6305	3.94026	4.22259	22.5388
14.8507	3.96962	4.15187	21.0564
16.9696	3.97383	4.06869	23.4076
14.1006	3.92929	4.05078	22.2869
13.4093	3.91801	3.90151	19.0202
13.7319	3.94254	3.92352	19.3026
11.8093	3.98849	3.8714	20.0923
14.971	4.1314	4.28495	20.7817
12.3812	4.12551	4.14691	20.6011
14.2505	3.98067	4.19549	19.2559
13.2912	3.76048	5.07774	21.6799
10.5571	4.01155	4.56601	19.065
13.8539	4.0281	4.27525	20.4269
13.2083	3.95776	4.08271	22.3801
17.3787	4.08768	4.10056	23.243
13.3843	3.93436	4.09062	21.9571
15.4243	3.87992	4.24327	23.343
12.6092	4.02983	4.16139	22.5668
16.9777	4.10484	4.12008	21.9168
16.798	4.08454	4.18823	26.1935
15.3152	4.03177	4.11891	26.1181
15.3072	4.02379	4.22902	25.922
14.7111	4.01827	4.55309	23.7384
17.9624	3.87425	4.26739	23.5377
19.6203	3.99266	4.21646	26.0473
18.8698	4.09963	4.40552	21.7961
18.1733	3.97647	4.31504	22.2877
20.4176	3.82337	4.14527	23.7687
18.4644	3.97751	4.09068	22.2348
12.5529	4.36442	3.93907	24.8466
12.7721	3.77625	4.34555	22.213
14.8075	4.04669	4.26118	20.4924
15.8027	4.43697	4.20763	22.1738
12.7329	4.451	4.32635	19.7113
12.3359	4.06917	4.40525	19.7069
15.534	4.29366	4.42976	22.6583
13.1884	4.15886	4.3354	22.3598
13.0194	4.05892	4.1274	20.7335
13.8072	3.96244	4.37091	25.525
12.1853	4.03117	4.20185	19.9646
12.2795	3.98111	4.27124	19.1466
13.4702	4.16509	4.08516	20.6813
14.4425	3.92001	3.92135	18.7331
13.7361	4.01847	3.98543	18.2186
9.78194	4.19688	4.02231	24.7721
11.3871	3.83169	4.04803	23.5007
12.1694	4.26984	4.20289	19.2359
11.1386	3.96066	3.95984	24.322
10.1902	3.9907	3.85791	19.1664
9.90384	4.08462	4.06714	20.3501
9.35921	3.98349	4.18333	19.1971
10.3163	3.95791	4.22604	18.2565
9.75548	3.94184	4.0465	20.417
10.267	3.98769	4.1449	23.1027
9.77009	3.97876	4.4811	21.012
8.96612	4.27195	4.08605	21.1579
14.8898	3.83726	4.11181	19.3558
14.4294	3.94463	4.12449	18.0666
15.8585	4.03888	4.18154	20.3252
19.2072	4.04134	4.26373	24.5564
17.3326	4.00043	4.38001	25.9553
14.4032	3.79076	4.19439	22.8027
13.1076	3.90115	4.3314	21.2433
12.7075	3.89144	4.24442	27.0293
12.6267	4.14374	4.22448	25.3509
14.244	4.02305	4.27127	23.8475
13.6317	4.01533	4.38764	23.5485
17.7021	4.0789	4.23973	26.1012
16.5317	3.92152	4.12836	24.5437
13.3129	3.86131	4.25864	22.3631
17.4538	3.9821	4.11663	25.5302
17.7068	4.08044	4.1268	22.7456
15.2953	3.93136	4.03542	21.0681
15.1254	3.92775	4.2219	20.738
15.2034	3.92391	4.19506	17.4627
13.2122	3.87877	4.35212	20.0004
16.0796	3.97695	4.07433	20.2767
15.4651	4.25453	4.10535	21.4361
16.5894	3.9122	4.22211	19.1396
17.751	4.0187	4.2672	21.1304
14.4238	4.33444	4.17996	20.9366
15.7791	3.91798	4.25485	20.8705
14.5765	3.93836	4.1299	22.0044
11.4598	3.9951	3.98895	22.4301
12.8047	4.01589	4.09842	22.1185
12.6981	4.00527	4.02823	19.0239
13.7049	4.03422	4.35461	19.1219
13.0503	3.9781	4.22175	21.5721
11.965	4.10634	4.06016	20.2794
13.0636	3.91803	4.03547	19.1792
11.9695	4.26094	4.24322	21.8152
10.8226	3.92669	4.26798	21.6963
10.3308	4.0527	4.55751	22.4303
11.771	3.84269	4.14659	22.8408
13.8457	3.89273	4.50541	21.4721
11.2234	3.92147	4.57188	16.9859
10.7972	4.12917	4.0653	19.1804
13.3517	3.8717	4.45299	19.8338
12.7794	4.01614	4.22598	21.1253
13.6849	4.18295	4.29914	20.6216
13.4874	3.9253	4.80347	21.7144
12.808	4.11049	4.31109	20.139
14.8454	4.19307	4.58646	21.9606
12.6268	3.92694	4.4297	21.6026
14.8063	3.87027	4.73889	18.05
17.7428	4.06066	4.59402	20.5755
16.2846	4.07095	4.15061	22.1304
12.5139	4.05611	4.04195	24.552
13.638	4.05961	3.95338	24.8307
18.1881	4.05545	3.93031	22.7979
15.4863	4.19929	4.15659	24.0045
11.0856	4.29341	4.18307	19.2993
11.2285	3.96583	4.2377	18.3721
14.0281	4.00106	4.17615	19.2652
14.3174	3.91885	4.54428	18.5813
16.1662	3.93607	4.19682	18.0322
15.8441	4.09983	4.24991	17.4458
17.2043	4.21813	4.08697	17.9786
16.8093	3.90489	4.01599	19.7328
14.826	4.06096	4.0412	17.7955
14.9421	3.9868	4.27762	19.9931
13.9366	3.97178	4.55611	20.4483
16.3573	3.95295	4.14879	18.8783
16.6918	3.85873	4.86101	18.7795
18.7304	4.10158	4.31196	19.8445
13.9223	3.98455	4.00363	19.6257
13.2986	4.13092	4.14988	20.8655
16.3385	4.08986	4.39443	20.94
15.4751	4.10507	4.072	25.0687
13.7109	3.96289	4.12692	19.088
10.1718	3.91731	4.50412	20.3303
11.5427	3.95232	4.0856	21.8512
10.7299	4.00881	4.54119	20.1325
11.2818	4.04733	4.19339	23.4708
10.2534	3.86805	3.83722	19.5459
11.6784	3.92945	3.94662	20.9463
11.7275	3.99415	4.52174	15.1771
10.1961	3.88896	4.18691	17.4924
10.384	3.9753	4.2107	17.8361
11.3224	3.95257	4.1026	18.5277
10.2421	3.8995	4.08892	22.1681
9.53632	4.06006	4.1951	19.0383
8.87361	4.07806	4.31294	17.6488
15.7661	4.01823	4.61624	16.1947
16.9628	4.04209	4.6016	15.8549
16.666	3.93977	4.05189	17.6537
14.6565	3.6979	4.02201	15.5648
13.9607	4.11702	4.14662	14.1538
19.0174	3.92235	4.24101	15.2097
19.4434	4.33684	4.24399	18.4291
19.0007	4.05508	4.39898	16.9836
13.5549	3.81794	4.201	17.2175
14.774	3.89899	4.76308	22.9962
16.1306	4.05479	4.21051	19.2762
11.4473	4.2879	4.42828	19.0353
8.49647	3.95596	4.31095	20.6473
18.09	4.00917	4.23706	17.7399
17.8527	3.80628	4.71158	19.4603
19.6645	4.47008	4.07782	16.5666
14.2971	3.97154	4.05188	18.9497
15.3335	4.19817	4.01378	16.1102
14.8057	4.01843	4.22328	23.2377
16.7022	3.97928	4.56102	24.1936
12.1065	3.86954	4.11432	21.9969
17.9858	3.92914	4.04244	17.8405
17.4724	3.95103	4.47111	20.7201
18.9024	3.83266	4.66499	16.9218
14.6156	4.03118	4.85547	20.4842
12.6624	3.84912	4.21313	19.812
12.0246	3.90981	4.12986	21.2224
14.7825	3.93433	4.20492	22.401
8.91934	3.90645	4.29297	21.1613
9.14989	4.08209	4.20748	21.2393
8.8221	4.09757	4.12598	21.7106
11.9758	3.86896	4.02176	21.1383
11.3974	3.98815	3.9874	23.289
9.59588	4.01801	4.0949	24.4665
10.7843	4.08328	3.98991	23.5165
10.0759	3.85276	4.03583	22.9543
20.7279	3.94222	4.11084	24.187
21.65	3.98831	4.15786	23.1912
19.1967	4.07794	4.14838	20.8153
19.3403	4.24587	4.16659	21.1057
21.2878	3.9569	4.25829	20.9056
21.7479	3.88974	4.12556	24.0661
20.3451	4.25329	4.15589	22.1356
19.3586	4.00435	3.84284	22.4914
24.2983	4.05524	4.17072	21.5981
26.6821	3.87025	3.8596	23.0022
24.6025	3.96187	4.08149	24.3275
23.5487	3.88955	4.29168	21.4034
23.9489	3.95607	4.19187	22.6736
21.7972	4.20548	4.21765	25.3537
22.057	4.34619	4.19918	23.7867
20.2455	4.03717	4.17532	22.9062
19.9603	3.94393	4.2838	24.1871
21.4552	4.29208	4.0168	21.246
18.7789	4.20787	4.19954	24.9842
19.0768	4.07493	4.02986	23.1852
22.7058	4.00244	4.00606	21.9807
19.3231	3.8651	4.07586	20.8222
20.6384	4.00003	4.10815	23.9486
17.9151	3.95194	4.1137	22.5081
19.6178	4.00892	4.14678	19.7896
19.1713	4.10206	4.10233	22.0205
23.521	3.92506	3.97202	22.7274
23.8289	4.06553	4.03786	24.8343
23.6696	3.88027	4.09674	24.0077
22.4115	3.96849	4.07877	26.9196
23.6411	3.98163	4.34154	23.0363
20.3853	3.88732	4.01654	19.71
23.6752	3.91832	4.02448	22.6287
22.9353	4.01122	4.24854	20.0014
26.5087	4.23335	4.00318	20.7163
23.6856	4.03055	4.03418	19.6262
21.1611	3.87827	4.19469	20.6307
19.8604	3.87708	4.25557	23.9756
23.7275	4.17366	4.27343	19.6709
22.4321	4.09745	4.18325	21.906
23.7751	4.16295	4.0591	25.8783
18.5603	3.98721	4.03332	28.1172
20.0439	3.94819	4.1031	24.3198
22.1463	3.90839	4.16102	21.1092
22.4239	3.91061	4.08799	20.7719
26.0125	4.06937	4.20716	21.5573
26.8504	4.0403	4.32713	19.9549
19.2405	4.1657	4.09	19.9547
23.413	4.27053	4.14191	20.0124
24.166	3.97551	4.10222	19.2957
24.0027	4.02803	4.1544	20.4984
24.0086	3.95457	3.98785	19.6644
19.3365	3.83973	4.08761	18.4238
19.8016	3.92078	3.9772	19.2019
19.5203	4.02383	4.18069	18.8608
23.452	4.14412	3.99337	19.568
22.1315	4.00795	4.0571	20.4104
23.5226	3.93594	4.16681	20.6746
24.0553	4.04056	4.13296	18.7487
18.1571	3.99274	4.2218	21.8557
19.7848	4.1891	4.18018	23.0893
23.2415	3.97146	4.06642	22.297
20.795	3.91483	4.32342	21.2181
20.5561	4.1589	4.28361	24.2699
23.2477	3.96708	4.2427	21.7084
20.8061	4.05209	4.15274	24.9785
15.6824	4.04235	4.20729	22.4008
20.1897	4.16548	3.95317	20.886
21.1785	3.91818	3.99544	22.5257
19.2815	4.00177	4.10133	20.2398
15.8601	3.91004	3.9685	22.582
15.4454	4.0537	4.06637	23.8316
13.7451	4.03329	4.38662	22.8286
16.4769	4.06249	4.01989	22.5243
14.6425	3.78172	4.31829	26.4958
15.1865	3.96672	4.11885	22.7273
18.7561	4.31547	3.76919	20.3498
18.3491	3.95356	4.0724	20.843
16.0629	4.0581	4.22839	21.3356
17.4634	4.33467	4.05677	24.2419
22.3522	4.24863	4.28539	22.1287
24.49	4.0663	3.91164	23.7173
23.1661	4.0871	4.26702	22.0807
23.7457	3.9952	4.13934	22.3719
22.1776	3.93422	4.21249	20.364
23.6862	3.8484	4.10291	20.7017
21.5152	4.02052	4.03366	18.8421
21.1631	4.13067	4.0901	21.4842
24.8327	4.10718	4.20058	26.186
19.9839	3.91062	4.30668	22.3604
23.5553	4.21403	4.15444	23.9466
22.5712	3.82405	4.06039	19.0557
17.3776	3.86979	4.11429	20.749
21.39	3.97175	4.09667	21.8484
17.345	3.98097	3.99503	22.4864
19.2309	3.92269	4.09255	21.515
22.52	3.96916	4.22577	24.2591
20.9485	4.14874	4.34113	20.2918
23.1806	4.00272	4.48286	21.5698
20.9021	3.97569	3.98379	18.626
14.7484	4.02974	4.10777	22.4973
21.9991	3.96014	5.62862	21.1307
15.5328	3.90065	3.92231	21.7867
17.9787	4.09879	4.17634	25.6733
15.6513	4.13746	4.28714	22.9064
19.1047	4.23732	3.79248	23.2399
17.9987	4.16188	4.20885	25.4348
22.101	4.44129	4.25135	22.236
21.221	3.96007	3.97116	21.6316
21.5078	4.25382	4.20891	23.7466
17.5613	4.21315	4.22527	22.2576
14.0828	4.13267	4.21091	23.2311
18.4856	4.19053	3.86386	23.2594
20.6546	3.86427	4.04556	22.2269
21.5603	4.02058	4.1419	19.4317
22.6012	4.18464	4.18356	22.3778
21.7153	4.17236	4.07055	20.2361
18.3929	3.94012	3.86873	25.2577
22.6646	3.8178	4.13804	21.996
23.7556	3.94733	3.96729	20.3941
19.3662	4.19567	3.98098	21.6635
23.3605	3.83699	3.82013	21.6279
15.8551	4.06342	4.20549	20.5942
22.3389	4.12395	4.2222	18.5934
23.1587	3.88789	4.06025	21.9142
20.2983	4.0733	3.98785	20.6237
19.8974	3.93632	3.9424	21.8665
23.2523	4.25425	4.71626	21.28
20.7762	4.00085	4.15165	20.5436
21.1499	4.15292	4.01351	19.6036
17.1804	3.99285	4.03455	21.4922
17.9025	3.95906	4.22495	18.5589
17.0154	3.87131	4.04641	20.6264
24.2736	4.08899	4.22665	19.6522
21.3954	3.99093	4.16391	22.888
21.6372	3.89436	3.89729	21.9816
26.3546	4.03298	4.08632	20.9812
24.0115	3.99391	4.02415	21.1924
24.7107	4.43788	4.2004	21.6866
23.8775	4.12905	4.08569	19.7221
26.2915	4.18466	4.23141	20.8059
19.7913	4.37863	4.14391	17.4172
24.0696	4.07483	4.13171	22.507
21.4485	3.88302	4.05362	22.9238
21.6349	4.39283	3.86443	23.6613
22.0896	3.99464	4.078	27.6565
19.9912	3.95775	4.01892	28.4718
18.8874	4.10114	4.03949	23.7469
21.6465	4.05765	4.06066	24.5498
21.5029	4.02378	3.98154	25.1171
20.6846	3.92271	4.17475	21.53
19.4842	4.02658	4.16148	22.492
18.9291	4.03397	4.05564	24.426
20.1313	4.22293	4.14394	25.2843
22.0716	4.54067	4.08311	22.7274
23.3545	4.01719	4.02732	26.097
19.942	4.10629	3.90068	22.058
18.7745	4.06884	3.91695	28.6154
20.5459	3.92229	4.0343	29.6686
19.7521	3.95073	3.95445	29.3733
21.1432	3.99788	3.89262	24.9268
19.13	3.99838	4.20928	25.5722
19.629	3.98298	4.26106	26.6417
20.6246	4.4613	4.28936	24.8402
19.0656	4.19405	4.09188	26.3891
17.7007	3.90135	4.15128	24.1696
20.8026	3.99165	4.22904	23.2681
20.6189	4.2458	4.17287	20.6848
20.134	3.95055	4.06662	24.5153
20.5634	4.30529	4.10673	25.9741
19.3853	3.99637	4.03676	28.0827
19.9779	3.92633	4.39391	28.8997
26.6117	4.26555	4.0838	29.1067
20.6215	4.06327	4.0308	26.9032
19.4269	4.01988	4.35906	24.3261
22.9077	4.23303	3.97357	27.1799
19.2787	3.95183	4.04313	21.4279
25.5669	3.97046	4.15001	24.4653
23.6824	4.03448	4.14408	21.6485
19.9202	3.89355	4.03462	22.2917
24.9369	4.04155	4.01993	22.2587
21.957	4.03242	3.91225	25.182
23.8035	4.01074	4.13522	24.7973
20.1911	4.05244	4.3356	23.0322
21.4468	4.22027	4.15514	22.4007
24.4041	3.82324	4.09372	23.8294
24.0261	3.82552	4.18102	21.9247
21.1914	3.93192	4.38297	24.2468
23.9967	3.9934	4.12781	23.4665
23.8056	3.89797	3.871	21.7487
24.4041	3.9466	3.92384	22.0179
20.968	3.94131	4.29226	22.3773
18.2179	3.97333	4.12986	22.7693
21.8709	4.20168	4.11181	22.7864
20.5958	4.01539	4.42581	24.2532
16.9322	3.90091	5.36399	20.4046
17.2991	4.07869	4.1487	22.6076
17.6322	4.21429	3.87641	23.447
17.8463	4.55933	4.14005	20.9357
16.2428	4.08035	4.08448	25.7627
17.2434	3.91945	4.00544	21.5404
19.4658	3.92778	4.2026	22.8466
22.9185	4.04131	4.16992	20.6452
24.55	4.02279	4.18028	18.6933
19.3534	3.93884	4.09504	19.4363
19.1108	4.0356	4.07364	22.6263
22.8435	3.94555	4.18531	24.3139
20.2739	3.96094	4.23403	24.1872
19.1104	4.14402	4.29691	24.7177
19.5505	4.00292	4.09943	22.731
19.6542	4.07669	4.17767	20.6639
17.2433	4.1755	4.17504	22.7183
22.9103	4.18357	4.13247	23.2628
17.6034	4.12725	4.33476	20.9858
17.8824	3.99067	3.69804	20.6538
18.9678	3.92012	3.95568	22.0523
18.6088	3.96745	4.18159	23.228
21.6158	4.04991	4.36578	20.4409
19.4832	3.92456	7.23926	25.23
20.6792	4.03778	6.58472	23.497
22.1175	3.98518	7.3403	24.4171
23.2928	3.92021	4.76653	26.957
17.3055	3.84706	4.27474	19.0826
18.5162	4.12184	4.18638	26.0616
23.4174	3.94798	4.35216	20.7618
18.7367	4.04693	4.5101	21.5266
21.2947	3.86918	4.63781	22.6143
20.7782	4.32507	4.15667	20.1045
21.4605	4.09587	4.15059	21.4329
17.604	4.023	4.16821	19.0959
17.6067	4.0654	4.12244	19.4041
18.3388	3.8748	3.79271	20.5409
18.6849	3.87796	4.11648	20.091
13.8256	3.90786	4.1043	22.1301
20.0932	3.90535	4.18367	20.2509
18.3296	4.06853	4.11715	18.8617
19.5293	4.0734	4.19162	19.0599
21.5201	3.98962	3.8927	21.1184
18.8692	4.06337	4.17582	22.3182
20.3036	3.91195	4.0134	21.2438
22.7099	3.83481	4.11079	24.475
23.0053	3.92823	4.14932	21.0162
20.6914	4.04887	4.02902	20.2594
19.577	3.89988	4.1851	21.7971
15.7073	3.77288	4.0398	22.6683
16.7226	4.01996	3.98363	21.218
16.3842	3.96217	4.19215	20.873
17.907	3.92866	4.00518	23.8485
16.1458	4.2503	4.10557	25.3865
16.1749	3.84076	4.12087	24.7987
14.9751	3.85613	4.19836	24.0838
16.8265	3.89365	4.08432	23.8963
15.7381	4.0148	4.04921	21.3689
15.6793	3.93762	4.20612	22.9857
15.9016	3.98503	3.8899	19.6186
17.169	3.97274	3.98023	20.6349
18.7546	3.92624	4.38642	20.9377
21.0273	4.16476	4.10615	21.5861
21.2487	3.83468	4.18126	22.7397
16.3752	4.224	3.97553	20.7277
17.3725	4.00957	4.20944	21.2973
13.2733	4.05919	3.80999	23.2363
17.2504	3.991	3.99776	20.1982
10.6735	3.88934	3.91384	23.2061
11.6188	3.97463	4.10565	22.1145
19.5077	3.95081	4.02395	24.8508
21.5899	4.01081	4.06169	21.7109
16.7732	4.11827	4.12584	22.9749
14.1255	3.96313	4.0954	19.3939
17.1764	3.86867	4.23845	19.1587
19.6255	4.14961	4.22689	20.6006
15.6898	4.17942	3.94487	17.5135
15.2995	4.22193	4.17283	18.4047
17.0733	3.97826	4.13779	18.2327
15.8151	4.47073	4.06688	19.3073
19.2849	4.43948	4.30091	21.3642
19.4092	4.27583	4.12256	18.0001
19.8457	3.87143	4.01166	17.4766
20.2983	3.90663	3.86091	22.852
23.2485	4.05653	4.02955	18.4005
17.1301	4.0677	4.2285	19.0127
20.5981	4.00147	4.18522	16.8765
19.3015	4.05979	3.9488	19.8485
19.6116	3.97729	4.16051	18.2935
15.4708	4.40615	4.09499	20.3824
15.8854	4.3745	4.02127	21.4571
17.8465	3.82043	4.20912	17.8828
17.6252	4.08814	4.14282	16.2267
17.0413	3.9269	4.21576	19.7441
18.2891	3.99786	4.09441	17.7411
14.4689	4.00314	3.87554	18.614
16.3554	4.09778	4.23746	19.8635
16.0041	4.34269	4.13987	20.4871
15.8994	3.9248	3.95538	19.1619
16.0662	4.08765	3.82587	20.8746
15.4592	4.45966	4.01583	22.2406
16.6897	4.37042	4.01499	22.0647
17.7959	3.95107	4.04843	22.0631
15.4703	3.92613	3.99894	19.5022
14.5177	4.36122	4.03006	21.7802
16.7982	3.92461	4.05342	23.8955
14.6871	3.96571	4.19659	22.2525
16.9189	3.94588	4.00548	24.7384
20.6978	4.29582	4.00333	23.0891
23.033	4.00821	4.08142	24.6681
24.6267	4.255	3.93439	24.0307
24.4211	4.16424	4.00472	24.2269
22.1326	4.01554	4.26546	18.8504
19.6493	3.93756	4.02782	22.9048
22.6935	4.00092	4.23723	18.9374
19.8458	4.0699	4.05848	20.236
21.6819	3.84615	4.33231	21.5539
23.9479	3.76903	4.01255	18.702
19.6703	3.84021	4.07359	19.249
18.3243	3.84288	4.13557	21.5364
19.5799	3.83188	4.36603	23.1998
17.4438	4.30559	4.07481	25.7652
20.0933	4.09151	4.7877	21.2555
24.5076	3.90372	4.15536	22.2707
19.5669	4.18938	3.90628	24.1091
17.5964	3.97155	4.042	21.6877
18.6176	3.97339	3.93443	23.8105
16.9671	4.10089	3.95219	23.3492
16.7614	4.21575	3.91139	22.3901
17.1821	3.9827	4.08226	24.5317
18.8127	3.87207	4.19853	24.3211
18.4252	3.95936	4.1203	22.3969
17.2088	4.13249	4.10324	19.6308
17.1263	3.90419	4.10203	19.0677
16.3473	4.09649	4.06084	16.0654
16.3127	4.1009	3.98624	18.4251
17.4744	4.00117	4.26411	20.0491
16.4305	3.88623	4.20683	17.7574
15.9039	3.94245	3.86343	19.6534
14.6496	4.04696	3.87807	17.632
16.4514	4.06267	4.17737	19.1014
14.9488	3.94869	4.21052	18.5226
14.6875	4.0095	4.04469	21.7385
14.6838	3.85324	4.18576	20.2744
15.238	4.00741	4.27211	20.1451
15.8929	4.10076	4.2453	22.2593
19.4718	4.1704	4.16848	20.8781
20.409	3.88204	4.07635	21.2354
22.5922	3.93236	4.11961	22.2186
14.45	3.96844	4.03704	19.4691
15.3795	3.84128	4.1277	17.1517
16.3921	3.97428	4.09592	20.6049
14.6461	4.1119	4.24125	20.2954
16.3891	3.94083	4.10853	20.1281
14.7675	4.01971	4.00556	16.2289
14.1432	3.95771	4.08159	19.5881
15.1812	3.99911	4.49062	18.3967
15.7954	4.20683	4.19192	19.3573
15.3715	4.13415	4.09782	21.354
15.2262	3.98307	3.73857	21.9057
16.9424	3.90033	4.23821	21.5401
16.7031	4.22398	3.98021	20.645
16.1879	4.0179	3.97801	21.0177
15.4981	3.95559	4.06892	20.083
15.1109	4.25831	3.95977	19.8807
14.5727	3.93378	4.03892	21.9041
15.4019	4.17185	4.07496	20.987
16.9839	4.09504	4.35948	21.8228
14.8306	4.03253	4.18065	20.4422
14.2429	4.07374	4.28275	22.5152
14.8291	4.04423	3.94326	20.5065
15.5456	3.90023	3.83523	19.677
15.8141	4.10166	3.90585	18.8491
15.2033	3.9787	3.98086	21.437
15.6948	4.43004	4.08738	24.4987
15.8494	4.01524	4.10042	22.8689
15.1235	4.07089	4.07114	23.5581
15.4161	3.97714	3.93031	22.8461
14.7959	4.09891	4.2048	19.5685
15.9865	4.18069	4.13697	18.435
16.3215	4.30383	4.13515	16.2563
18.193	3.90791	4.22736	17.5185
17.9507	4.01604	4.11987	15.7759
18.3616	4.01088	4.28937	21.0143
14.8886	4.26054	4.11851	18.4914
15.5344	4.45315	4.21809	18.7221
15.2596	3.87647	3.87673	20.4012
16.7496	4.09456	3.87554	20.1263
15.7891	3.92757	4.2283	20.168
16.5714	4.05069	4.01897	16.4365
14.652	4.07042	3.92656	17.6502
13.3903	3.96838	4.17653	21.2978
14.36	3.94092	4.17714	17.8501
14.9523	4.34908	3.95133	20.6233
15.8368	4.06602	3.89849	16.3556
14.9775	4.42614	3.93325	17.5499
17.4245	3.90945	4.06388	16.3763
16.0278	3.87506	4.18389	14.3778
15.3658	3.97298	4.2016	18.0817
15.2924	3.96666	3.84534	13.4429
16.0078	4.27613	4.10958	16.3366
16.7379	4.17702	3.98739	16.893
14.9568	3.94808	3.93341	16.1465
15.3968	4.30123	3.9813	19.0038
16.5364	4.14521	4.01979	20.8338
17.9256	3.98708	4.19591	19.8076
15.6101	4.08453	4.13246	13.6926
17.9108	4.206	3.88238	20.955
16.3127	3.98121	4.06223	19.9103
19.2665	4.14494	3.88975	18.2641
18.0422	3.79263	4.01511	21.3885
18.4732	4.15944	4.06534	20.8029
17.6422	4.11564	4.29694	15.6813
21.3273	4.08848	3.96763	17.614
23.5861	4.09116	3.96245	20.6352
22.9296	4.04368	4.08644	21.2407
21.3387	4.36005	4.23714	22.078
23.9024	3.94019	4.10226	19.2781
20.2815	3.96404	4.83357	19.6472
23.1192	4.1919	4.15906	19.0478
21.0196	3.95711	4.19352	18.5356
23.5642	3.92464	4.28754	27.7466
19.6763	4.08545	4.02367	27.4808
23.7384	4.00064	4.19378	27.0122
22.4297	4.22452	4.07884	20.8034
21.5129	4.18804	4.23373	22.2428
25.1738	4.00786	4.31714	20.6109
27.1821	4.20154	4.10748	18.728
23.322	4.01902	4.25911	22.2994
21.5492	4.02264	4.29974	19.3455
21.3063	3.97204	4.08595	20.2666
18.6109	4.11614	4.33417	17.0518
19.005	4.0455	4.10977	16.624
22.5878	4.12584	4.05823	17.1807
23.502	4.0297	4.10202	18.6206
16.361	4.00337	3.95984	15.1805
17.4253	3.87126	4.07733	15.9553
19.7111	3.96541	3.89037	15.4882
19.3497	3.97067	4.30556	19.9853
24.7386	4.06008	4.26217	16.3625
24.5395	4.10479	4.20407	15.4818
23.054	3.9139	4.12637	14.1956
23.9059	3.90806	4.33586	14.7868
25.3486	4.29746	4.26917	12.938
23.0309	3.9394	4.12623	16.7143
22.2468	4.07844	4.10997	19.9794
19.6045	4.00091	4.00175	16.2441
17.8909	3.94758	3.97475	18.4657
18.2702	3.94101	4.18108	18.5257
23.7573	4.15261	4.09235	20.4848
21.8846	3.82184	4.00464	18.8048
20.9706	3.79164	3.97114	19.987
23.1466	4.38545	4.15891	19.0843
20.9582	4.13073	4.04772	17.1522
20.3997	4.00432	4.13117	19.4892
22.4663	3.98822	3.97084	17.9175
16.9661	4.03457	3.93347	23.7828
15.9006	3.98844	4.0154	20.1584
18.3584	4.09289	4.1242	20.1929
18.8788	3.93287	4.07624	19.3535
19.8165	3.84767	3.98167	19.7571
18.9607	4.09851	4.02698	19.4962
16.5704	3.93123	4.09168	18.1855
23.9207	3.96147	3.99071	18.3328
15.6249	3.94196	4.03036	20.3758
13.7208	3.92994	4.00486	19.8951
16.8492	4.02943	4.08546	20.8376
14.6435	4.04676	4.08485	18.2976
16.9324	4.03571	4.13314	18.5899
15.0259	4.26152	3.89266	19.0352
14.874	3.8601	4.18466	19.8983
16.611	4.04328	4.44623	19.5005
18.1727	4.11842	4.21517	17.6684
17.5474	3.95799	3.87331	16.5856
17.5206	4.26733	4.10219	18.131
18.6962	4.05721	4.09932	17.745
15.7022	3.94306	4.25059	17.5912
14.6561	3.88141	4.21989	15.6261
15.7241	3.99344	4.06156	17.183
15.5418	3.94588	4.18044	16.7012
14.4029	4.09226	4.10909	19.831
14.6828	3.94736	4.08003	19.2573
14.8199	3.99323	4.14893	16.814
16.6691	3.92334	4.05586	18.0314
15.0857	4.36433	4.31319	19.7389
14.0286	4.0184	4.11182	21.9731
14.8198	4.02197	4.23099	22.7828
16.0765	4.04966	4.00771	18.4923
15.7685	4.17633	3.90422	16.1478
15.6641	3.88048	4.15319	16.4434
14.6333	3.99838	3.93602	16.0078
14.3311	3.94465	4.1585	13.6861
13.5632	4.30528	3.81626	18.9505
17.0314	4.28536	3.92756	19.6383
15.5082	3.91626	4.25226	23.2706
15.5484	3.99576	4.14579	22.272
13.0553	3.91952	3.97328	19.6824
17.0048	3.96052	3.85266	16.1889
17.335	3.92228	3.81968	16.789
18.9299	3.9504	3.99976	18.3805
18.1116	3.80675	4.09368	17.2155
18.5383	3.87744	4.13858	18.7608
18.0663	3.87811	4.19946	19.5489
19.5646	3.9191	3.93606	17.9678
18.9832	3.98769	4.13465	18.2027
18.346	3.92299	4.09416	15.9561
17.4044	4.03397	3.94904	17.1297
17.2102	4.30932	4.16779	18.5385
20.0341	3.99883	4.11181	15.2399
16.5891	4.05341	3.98932	20.5944
14.5975	4.01214	4.13611	19.8359
15.8421	4.19303	4.14687	20.4331
17.4082	4.17865	4.42178	21.1077
21.1072	3.91343	4.00726	18.3333
18.4412	3.98333	4.1913	18.0596
23.2807	3.94676	3.84202	14.8007
20.257	3.9706	4.02323	16.2783
21.2693	3.8658	4.01433	12.1931
19.5876	3.9668	4.65548	12.2743
21.5743	3.85241	4.3157	12.863
23.0225	3.93274	4.1506	11.76
21.4818	3.97608	3.81472	10.4051
20.0925	4.02894	4.02196	11.4367
19.055	3.99396	3.92797	14.7058
21.6482	4.08174	3.9213	18.6759
18.5872	3.8952	3.89065	18.6299
18.6645	4.07354	3.98893	17.5704
19.1608	4.08208	4.00226	20.0378
24.472	3.85624	4.06789	19.5205
19.1654	4.10128	3.88116	19.7542
19.4101	4.13984	3.90019	15.393
22.2161	4.01385	4.14977	14.8465
16.5455	3.95694	4.16259	13.6598
16.6318	4.12645	4.10297	16.6661
17.6176	3.98488	4.0644	15.3056
23.5757	3.92854	4.18131	21.2192
17.4299	3.85712	3.95132	16.0087
16.9848	4.04021	4.06947	17.3285
24.7755	3.91195	3.8457	15.7384
17.1263	4.18277	4.04699	17.8313
21.2419	3.95213	4.06596	16.4765
18.9328	4.19982	4.03774	16.8465
19.3163	3.94875	4.00642	17.5477
20.1506	3.90981	4.05588	18.5823
20.8184	3.97473	4.10635	20.1207
20.9017	3.9983	4.19184	17.8237
16.9199	3.79302	4.00491	19.7932
19.8361	3.92676	3.88088	15.2032
21.961	4.06146	4.11877	16.3592
21.012	3.99155	4.09961	14.5432
22.6937	3.93976	4.02336	13.9695
24.052	4.12633	4.0178	16.148
17.5454	4.00372	4.02078	14.8961
19.2946	3.86089	3.9919	17.9579
17.8471	3.9583	4.1631	14.7412
22.3508	4.30728	4.24986	15.3665
15.344	3.9107	4.02851	18.0294
20.415	3.82142	4.22421	14.0125
17.9513	3.83308	3.91393	19.0016
18.5135	4.09903	4.08657	15.8015
19.8996	4.08188	4.04165	19.0347
17.0509	3.88897	4.17144	14.6313
16.9431	3.93911	4.12923	16.6686
19.5232	3.86122	3.88635	12.6875
20.5084	3.92445	4.26641	12.74
18.0093	3.78267	4.02668	12.5666
18.8477	4.04654	3.96461	13.4638
18.3933	3.99762	4.09247	15.8909
18.94	3.90065	4.10689	15.9813
22.4301	3.89101	3.94904	17.707
20.3185	3.84986	4.0142	20.9481
19.7907	4.00091	4.05588	20.1622
18.5783	4.23355	4.2427	18.2879
20.478	3.94005	3.83355	18.9333
21.3899	3.93145	3.99868	18.4016
22.7975	4.01319	4.05381	15.8292
21.1494	3.95585	3.78974	15.4702
21.0917	3.98067	4.03281	16.271
22.6371	3.96431	3.94632	16.1095
17.6252	4.01881	4.06505	16.1407
20.5043	4.01106	4.31139	18.6985
19.0665	4.0616	4.17911	14.1779
21.0518	4.02525	3.97788	16.9997
22.9442	3.91683	3.94312	20.2327
18.3683	4.14403	4.26893	13.4032
19.1924	3.99855	4.25589	18.2796
21.518	3.98428	4.17403	12.6671
19.7422	4.22616	4.28063	14.839
20.8473	4.10902	4.21626	13.166
17.0155	3.98203	4.05577	19.2786
21.128	4.11759	4.39296	18.2146
22.7302	4.36524	4.04616	18.2145
21.063	4.04667	4.33111	20.4549
20.0625	3.8779	3.89001	12.4447
20.076	4.16516	4.20192	16.1363
18.5969	4.12261	4.06106	17.112
20.7379	4.05346	6.83985	18.3862
19.2042	4.09177	4.36997	19.583
16.8393	4.24016	3.98391	20.1811
20.1598	4.24402	3.78473	20.1219
22.1859	4.13418	4.29336	19.902
23.8342	3.95466	4.15487	19.5646
20.8626	4.24017	4.0454	17.0342
20.1843	4.11983	4.1906	16.7857
21.5324	4.05717	4.19796	19.2054
24.5241	4.2757	4.28997	19.9895
18.7703	4.09269	4.01151	17.1916
18.4073	4.02753	3.92433	19.9979
17.6278	3.86468	3.85586	17.1802
21.3059	3.95233	4.06972	18.022
24.6131	4.02364	4.23972	18.2655
24.2118	3.89016	3.83741	20.484
22.4734	4.06774	3.8227	22.1773
25.7434	4.0229	4.0148	17.3905
26.4552	3.90621	4.17851	18.6487
24.3854	3.99673	4.07513	21.9457
21.5183	4.12723	4.07702	19.7801
22.2083	4.0492	4.24878	16.849
19.7208	4.01792	4.01061	18.1102
21.4857	4.07418	4.26896	16.1841
19.7095	4.04896	3.97748	17.893
21.3397	4.16761	4.42749	16.5565
21.0727	3.86643	4.07265	15.6418
20.8335	3.96578	4.21754	18.3639
19.4356	4.05377	4.18063	17.0429
23.776	4.05211	4.21775	15.8074
21.5441	3.9845	4.222	17.1444
22.626	3.98153	3.79393	16.6449
21.0413	3.96199	4.13423	13.8072
20.8379	4.14674	4.53346	17.6916
22.548	4.26091	4.34183	16.9966
21.9496	4.36292	3.98565	18.9833
14.5153	4.12409	3.97436	16.3238
18.4543	4.02126	4.14914	18.566
22.1822	3.98349	3.9529	16.3786
18.7073	4.04209	3.99029	16.8887
20.6618	3.89327	4.23663	17.6497
21.4621	3.86541	3.91247	14.8381
19.4314	3.98649	3.87719	16.5651
17.3237	3.97791	4.041	18.9312
21.1527	4.34314	4.21288	17.585
22.4893	4.01978	4.08608	16.8325
19.934	3.84751	4.01571	18.8529
21.7344	4.0904	3.88712	17.9257
21.1076	4.33693	4.66626	15.3302
25.1129	4.06357	4.01361	20.1434
19.6629	3.92558	3.92567	19.3807
22.2558	3.91083	4.15521	18.6106
22.5707	4.28427	4.04947	17.3402
21.437	4.16685	4.19588	20.8114
20.5598	3.95464	4.09794	18.0402
16.7576	4.30454	4.1922	17.2311
22.0255	4.12971	4.16947	19.2219
22.033	3.97289	4.26007	18.1509
19.5266	3.90417	4.07752	16.2501
15.67	3.88694	4.10153	17.1201
15.9978	4.01121	4.04823	15.3986
15.2593	3.96033	4.03871	16.2879
16.6295	4.07294	4.21185	18.909
17.5631	3.94089	4.10767	16.3541
17.5686	4.34581	3.85654	19.5342
15.8433	3.98347	3.98134	15.7041
17.3987	4.01321	4.15791	14.3072
15.9965	4.12395	3.97686	17.0446
15.1753	3.88898	3.96124	16.4128
16.0062	4.05274	4.30802	18.0652
17.1772	3.97399	4.27741	19.2609
16.5581	3.87805	4.07031	15.8652
16.9829	3.91534	4.12041	20.1393
15.9665	3.97726	4.14395	22.5245
16.6513	4.16983	4.107	22.0228
17.3477	4.08888	4.1416	21.6122
17.2746	4.02858	4.02692	19.7701
17.2776	4.07337	4.00571	20.1827
15.4243	4.14943	4.20995	18.7953
15.5544	3.87497	3.90501	20.1442
16.9029	3.97428	4.23747	18.7074
16.1393	4.10951	4.06373	16.5589
15.8082	3.89346	3.9502	17.9896
17.0051	4.25028	4.0299	19.3474
15.2403	3.93091	3.94025	16.4476
17.0752	4.00546	4.74374	20.0556
17.5293	4.02291	4.19272	17.4034
17.6786	4.06494	3.96082	20.4295
18.0628	4.05054	3.95429	20.3053
16.9346	3.96763	4.15458	19.2578
17.4124	4.22527	4.22531	18.2527
17.7814	4.25363	4.20341	15.2486
16.7385	4.07377	4.08884	16.4762
16.4891	3.75335	4.14837	16.5932
17.0688	4.19977	4.34554	16.4605
15.94	4.03117	4.00093	16.3654
14.9608	4.07859	3.97998	22.0168
15.2333	3.84913	4.16283	20.8863
16.6171	4.08807	3.99713	18.6225
16.4385	4.0612	4.24168	16.1136
16.3997	4.18414	4.16163	16.6457
17.126	4.08134	3.99657	15.7567
16.1081	4.02286	4.04795	13.9901
15.9583	4.16616	4.13617	16.8695
16.2288	4.07153	4.1811	16.5992
15.3334	4.11739	4.12456	15.0471
16.8208	4.23907	4.16925	18.421
15.5956	4.20596	4.15067	19.0778
15.9717	4.21233	3.95512	22.5604
15.1458	4.21569	4.06995	16.6865
15.6986	3.91397	4.13698	20.2162
15.8751	4.08547	4.15423	17.7449
13.7253	3.98002	4.24582	18.7931
16.0968	4.21488	4.13146	17.0004
15.0742	4.11422	4.22946	16.4004
13.9467	4.03205	4.19268	17.5123
15.2122	3.88518	4.32183	18.2906
16.1558	4.14547	4.15742	21.7195
15.4877	3.88733	4.1312	18.7809
16.1849	4.35488	4.2292	18.0396
16.087	4.38007	4.05473	17.817
16.1651	4.03523	3.95714	18.0906
15.7127	4.10532	4.23514	17.7066
15.7907	3.83663	3.95248	17.5612
17.0095	4.23969	3.90995	18.1185
17.3129	4.25849	3.90737	17.465
18.125	3.9495	3.82629	19.0379
15.9054	3.89343	4.86224	16.6445
16.0997	4.5411	3.94615	17.1612
13.9666	3.92277	3.99314	19.8497
13.1932	3.94109	4.07079	20.774
14.6125	3.95005	3.99057	18.9274
15.5828	4.22236	3.97801	20.8525
12.8525	3.99846	4.12875	22.3462
11.7756	4.07431	4.06576	24.0095
12.7941	3.90187	4.19995	24.8257
15.9329	4.22571	4.0018	20.8247
16.4683	3.94377	3.99303	19.038
16.3468	3.94353	4.18254	21.9575
16.6478	4.08055	4.04839	23.0146
16.5639	4.13035	3.89426	20.8179
14.6665	3.92724	4.12137	18.336
15.4776	4.0079	4.08297	20.5793
16.9378	4.21057	4.23437	21.6828
13.1933	3.9528	4.14663	18.0634
13.9829	4.31863	4.14126	23.1879
12.6539	3.9118	4.09475	20.1543
14.8957	3.87615	4.11071	19.6399
17.4362	4.10173	4.13003	20.0137
14.9205	3.85217	4.2187	18.3935
14.7183	4.14577	4.37788	21.8058
14.9212	3.94218	4.11816	22.4339
15.5694	4.27262	4.01448	18.3825
17.1433	4.34155	4.0921	16.2708
19.3001	4.17332	4.83592	20.5446
19.4141	4.29712	3.95365	20.8677
16.8385	4.05733	4.00208	19.8868
16.0379	3.94617	3.95395	18.5657
13.9644	3.93702	3.99233	21.1475
17.0406	4.28255	4.07867	18.6024
14.823	4.06962	3.96869	18.9528
17.3779	3.8306	4.02177	18.3079
18.3791	4.06248	4.3188	20.5503
17.6165	4.23025	4.13285	19.208
15.3186	4.14223	3.98592	22.8309
16.3489	4.00206	4.17748	21.475
17.4895	3.8809	4.27955	20.4623
16.1815	4.19224	4.47702	19.1908
19.9533	4.28034	4.02336	20.35
18.4327	4.25447	4.05092	21.0329
18.7019	4.38058	4.05444	28.13
15.5246	3.95214	3.73452	24.0707
12.4234	4.36886	4.04736	24.1285
12.1407	4.11658	4.15429	21.7142
17.9081	4.14797	4.21068	20.374
12.857	4.06444	4.17787	24.4841
14.3736	4.28626	4.09343	19.6993
17.1214	4.31249	4.08951	20.4917
15.7676	4.09185	4.08115	21.8461
18.6156	4.07316	4.01021	22.0705
14.9597	3.88658	4.09627	20.1571
17.6079	3.93742	3.86197	20.6162
17.7613	4.11128	4.20976	20.0724
16.6873	4.23059	4.05026	21.9963
13.38	4.05113	4.13576	21.4803
14.6038	4.16861	4.12792	19.6573
11.233	3.91736	3.96593	19.5042
15.1252	4.23784	4.17711	20.7504
15.1812	4.33656	3.93875	21.3677
14.8901	3.97087	3.81949	21.1177
19.7597	4.14595	4.03744	19.2534
15.5422	3.95764	4.28137	20.5202
20.6819	4.06602	3.93371	19.2376
16.9346	4.19779	4.10449	21.3684
16.7653	4.2091	3.91818	19.3799
17.6778	3.86111	4.13267	20.2162
19.9396	4.0964	4.21969	20.8667
14.7564	4.12769	4.38208	21.538
15.3625	4.41878	4.17422	20.9863
16.412	4.13463	4.03645	22.0135
17.2903	4.11108	3.82097	21.7977
17.6651	4.05474	4.05459	20.2157
15.6251	4.01131	4.01361	20.0205
15.7448	4.17143	3.81316	20.2116
15.255	3.94588	4.07327	20.5241
11.0674	4.11808	3.98202	20.9749
13.1042	4.36076	3.88084	20.4679
13.1135	4.00407	4.07882	21.3503
11.28	3.94615	4.15948	18.7556
11.4483	3.9144	3.97922	17.378
10.8804	4.06912	4.06038	19.744
11.9662	4.01858	3.9165	14.9621
9.46549	4.3085	4.2341	20.2098
10.335	4.02837	4.26077	19.7048
13.2481	4.22397	4.28171	18.568
15.1694	4.03646	3.7154	18.877
11.0807	3.94747	4.23676	20.3745
10.8182	4.10041	4.29571	27.4593
11.9475	4.12706	4.41692	21.1488
15.7711	4.11461	4.25095	21.3441
17.5533	4.00812	4.31672	20.7983
22.1204	4.20705	4.02494	23.0071
13.8678	4.2098	3.98711	27.1243
18.3375	3.91996	4.09329	22.6593
17.1317	3.97926	4.03785	18.8006
15.4959	4.11108	4.15421	21.9919
13.4147	3.98211	4.30671	22.2176
14.3841	4.21466	4.25771	22.4933
16.0234	4.01903	4.15482	22.7781
16.5042	4.16848	4.2452	22.5681
13.2395	4.0107	3.93985	22.9245
16.5254	3.97164	4.13159	22.4128
17.5212	4.01786	3.74768	21.4482
12.5005	4.08192	4.50938	21.7877
14.843	3.85292	4.17444	21.0801
14.843	4.00976	3.81649	21.1949
16.8596	4.21602	3.93681	22.7647
15.9607	4.0621	4.11252	20.8504
14.2416	3.94285	3.97286	20.7541
15.6713	4.16259	4.15994	20.7241
16.2437	3.91024	4.09511	19.7705
15.4211	4.23193	4.01764	19.7966
10.2392	4.15239	4.33652	22.9308
8.50775	3.98113	4.03476	22.3271
8.77702	3.96451	4.33586	18.5023
8.15021	3.79676	3.77971	22.1011
8.07427	4.35092	3.99643	21.1961
13.038	3.87011	4.09562	21.5058
11.7275	4.01619	4.05514	20.9596
10.9606	4.00875	3.9951	23.4456
12.1838	3.9577	4.25942	23.6683
15.9928	3.87615	4.18879	18.1435
11.897	3.98047	4.23227	22.0037
15.058	4.22372	4.19703	19.6058
11.4324	4.19968	4.20502	23.6553
11.1148	4.16618	4.27519	19.9665
11.2537	3.80243	4.37461	21.3843
11.5188	4.03136	4.04402	21.3355
12.4958	3.97101	3.98367	21.8277
13.4398	3.97549	3.85079	19.5916
12.9297	4.20981	3.9881	17.6558
13.1073	4.24101	4.22121	20.2728
12.1108	4.07473	4.3287	21.1073
12.8278	4.03714	4.09098	21.4664
12.3245	4.26159	4.20517	24.5331
12.9934	4.17237	4.09459	21.0545
13.0166	3.91946	4.09276	19.5721
12.3291	4.23321	4.19701	18.4328
12.8449	3.99514	4.13227	19.5823
11.9576	4.13199	3.86436	17.9251
12.889	4.25067	4.0821	18.5146
13.9287	3.87874	3.82222	24.0273
13.452	4.07261	4.14393	18.8798
13.2657	4.08992	4.56125	21.9987
13.4518	4.06785	4.19702	20.4458
13.0619	3.98002	3.96173	18.9177
12.4612	3.87034	4.31199	21.6416
13.2725	3.87333	4.05567	17.9793
12.6533	4.01338	4.00283	17.7626
14.141	3.8389	4.22276	18.4167
13.565	3.99576	3.99586	18.6891
12.2684	3.87952	4.17809	19.3898
12.6168	4.07846	3.97451	18.3911
13.4369	4.00913	4.03827	19.3187
13.0309	4.16314	4.15984	18.994
12.3638	4.07166	4.29673	19.1128
12.5847	3.91584	4.23899	17.7719
12.1544	3.99845	4.06145	18.1179
13.5159	3.96204	4.10036	18.4747
14.161	4.12279	4.3103	19.923
11.9273	3.98843	4.33064	20.1779
12.7157	4.09543	4.25493	21.0222
11.6598	3.97081	3.95639	21.081
14.9889	3.87655	4.24765	18.7279
14.1327	4.39602	3.92288	17.4354
15.9633	3.98243	4.12904	17.5267
15.5916	4.09986	4.00236	20.1998
21.1069	4.08301	4.17222	17.6215
12.7749	3.92426	4.58155	19.1019
14.8727	4.08187	4.81838	20.4454
12.6702	3.92064	4.53885	17.4685
14.586	4.317	4.16889	16.957
14.1004	3.89318	3.96894	19.1163
15.2666	4.05218	4.06056	18.6098
14.4292	4.13843	4.37304	17.4247
17.0099	4.05172	4.19931	21.0457
9.69584	3.99656	4.38335	17.9902
14.8565	4.06748	4.22261	18.2806
15.5955	4.43966	4.22882	19.9014
14.0659	3.87893	4.3069	17.7835
9.59655	4.14518	4.28648	17.8664
8.80877	4.08476	4.0887	18.1374
10.8773	4.1005	4.42607	18.8149
10.4382	4.01779	4.10634	19.8748
11.7961	4.02828	4.29366	18.7487
12.1142	4.0617	4.19517	18.3134
11.9259	4.01204	4.26695	18.8747
10.8329	4.08149	4.24459	18.272
9.03956	4.15217	4.32205	19.5934
9.23519	4.07143	4.13891	19.0257
9.81629	4.06942	4.13123	19.5607
10.0977	4.23987	5.06637	20.4845
9.83083	4.54511	4.22631	19.6639
9.62581	4.05915	4.1348	18.9427
12.2362	3.92001	4.25306	19.2157
9.56558	3.9333	4.19921	18.5937
10.7059	4.33334	4.26673	19.3262
10.6245	4.2215	4.29376	19.4399
8.62041	3.92765	4.34136	20.5071
9.61467	4.10396	4.18131	19.7185
10.1764	3.96073	4.27974	20.4428
10.5334	4.06116	4.12916	19.7438
9.44172	3.90095	4.31256	16.7247
10.1522	3.87589	4.14937	18.9452
9.52378	4.08267	4.32542	19.1901
9.28928	3.99701	4.28478	20.865
10.2625	4.04846	4.24897	20.478
12.3422	4.0065	4.22018	20.4657
12.5774	3.797	4.23355	22.4456
10.2443	3.90654	4.305	21.6449
10.4891	3.92781	3.90075	21.6457
11.0581	3.97012	4.02688	20.6064
11.4988	3.82744	4.2664	20.3782
10.4073	3.95972	4.1255	20.0916
14.5366	4.15494	3.98038	18.3575
14.0234	3.97364	4.00744	20.0919
14.5311	4.13305	3.98534	19.6107
13.7712	4.13861	4.08995	18.5034
13.912	3.95411	4.15628	15.0463
12.8943	3.9869	4.15197	20.7383
13.8254	3.97559	4.21936	18.3872
13.5423	3.90778	4.29858	19.9535
12.8237	3.92227	4.03405	18.6931
15.1657	4.03054	3.90299	18.2412
10.888	3.97221	4.21778	20.9364
12.5958	4.19874	4.1458	16.9383
9.67832	4.0789	4.3339	18.2307
10.5517	4.03784	4.58977	19.0671
10.5519	3.87789	4.02423	19.1911
9.38587	4.1387	4.06739	18.6786
9.43552	4.06219	6.44673	18.5068
8.70713	3.92847	4.00916	19.4445
13.226	4.00691	4.20193	22.0719
12.4543	4.08423	4.12411	20.6178
13.1277	4.09011	3.95723	20.1286
14.4372	4.02751	4.39919	19.9874
12.2837	3.84198	4.08618	19.2962
11.732	4.25303	4.07974	18.4244
12.3866	4.07388	4.08619	22.7083
13.46	3.96366	4.1835	23.636
10.4286	3.99171	4.10768	19.5144
9.0727	4.00512	3.96378	18.4596
8.89724	4.0856	4.23592	16.9671
11.7759	3.97055	4.16888	18.5972
9.07403	3.89057	4.00573	17.9088
10.1666	3.96244	3.78429	17.8605
11.9196	4.02108	4.20884	18.8735
11.4316	4.22361	4.07251	17.2379
11.5844	4.11079	4.05523	18.7107
15.78	3.91572	4.32727	18.9517
11.7908	4.0319	4.12662	18.4524
8.59724	4.10672	4.02925	18.5931
9.61339	4.19133	4.03406	16.9006
9.18052	3.85811	4.04287	17.2713
15.2862	4.43219	4.00432	18.7093
21.5467	4.08037	4.07384	17.7904
18.407	4.34362	3.98766	18.7026
19.1372	4.41232	4.2485	19.2089
15.3821	4.00886	4.18134	19.9555
17.1903	4.3252	4.18194	18.7558
17.8709	4.04485	4.0947	18.9689
14.069	4.08638	4.05	20.5962
14.5383	3.92304	4.28433	21.1635
13.5557	4.06547	3.98911	20.0368
12.4657	4.06081	4.1043	19.4793
10.2699	3.89961	4.11174	17.9386
9.26574	4.1048	4.17158	18.1302
10.2483	3.99468	4.16136	18.1945
13.2799	4.0104	4.20663	19.3084
9.26351	4.14037	4.08374	19.7915
9.65642	3.793	4.10032	21.7006
9.037	3.87991	4.23378	20.6098
11.5373	3.91367	4.22646	19.3371
13.794	4.4175	4.00308	23.079
10.9847	4.04842	3.99631	16.9366
12.5869	3.92108	4.07854	17.953
10.335	4.06381	4.138	21.2025
10.2622	3.92798	3.96805	17.9251
13.67	3.97596	4.33926	22.3967
15.3915	4.39943	4.06787	21.1041
13.6418	3.83747	3.96142	22.3155
13.1367	4.05337	4.05143	19.4312
14.8087	4.00167	3.86079	20.1703
13.9899	4.04828	4.16311	20.503
15.3629	4.14297	4.06645	19.354
11.9915	4.10707	4.10698	19.6291
9.03105	4.1553	3.96714	20.0064
10.3397	4.07429	4.25818	21.0534
12.4544	4.01574	4.17359	18.72
13.2471	4.07954	4.07496	17.6219
12.0662	4.01957	4.1964	18.4633
13.6498	3.83208	3.84846	19.1238
14.5939	3.99667	3.95731	20.2143
12.6041	4.04876	4.1485	17.3392
13.5673	4.14244	4.18809	18.9466
13.1845	4.42357	4.15463	18.2029
13.9301	3.92768	4.12258	19.2612
9.78101	4.42215	4.23722	24.0788
11.4196	4.12623	4.17485	17.9898
10.5632	4.06809	4.28497	17.2656
11.0675	4.01505	4.18266	17.2301
10.0829	4.06739	4.20963	18.1722
10.5733	4.15315	4.22324	19.3833
11.3734	3.92231	4.17905	18.2704
12.0224	4.05597	3.9941	19.148
11.9684	4.11841	4.04309	19.0241
11.4342	4.13237	4.2187	19.7054
10.9855	4.08516	4.19995	19.2164
7.83145	4.09384	4.00282	19.7194
8.7353	3.83594	4.21523	19.6895
11.013	4.3921	4.24146	19.0385
9.50454	4.09244	4.12055	19.0011
9.32914	3.7992	4.16769	18.1413
8.7154	4.14133	3.98072	18.8982
9.80805	4.09313	4.12525	18.0576
11.2732	4.35946	4.21508	19.9423
11.8844	3.72351	4.1603	18.3888
11.7493	4.05271	4.26219	19.3595
10.9177	3.81852	4.03188	16.7534
11.9438	4.03303	4.11965	18.026
11.5486	4.28054	4.06825	19.9547
10.3863	4.07217	4.12805	18.2369
11.3887	3.86204	4.02564	19.639
9.36895	3.94232	4.14965	19.8161
10.3827	4.04272	4.16705	18.738
7.97665	3.90026	4.06454	18.6865
8.73097	3.86124	4.33956	18.3049
9.3223	3.99012	3.99654	19.0462
8.71187	3.9671	4.00707	19.6462
8.86311	4.14369	4.1083	18.3371
10.3816	4.15767	4.01132	19.932
12.2732	4.19148	4.13151	20.6653
10.2915	3.97653	4.12457	21.7564
10.9539	4.00306	3.99597	22.625
13.4418	4.27991	4.2068	20.4436
16.3057	4.17701	3.97378	20.5447
15.6187	4.14511	3.92303	17.8152
14.7877	4.19872	3.88033	21.6848
12.3732	4.22596	4.27474	22.107
18.1931	4.23105	4.14475	17.2834
15.6815	4.18996	4.27444	19.2267
17.2725	4.25857	4.01445	20.7859
15.2325	4.23987	4.06209	19.7723
11.8584	4.08455	3.91561	19.124
11.8868	4.35682	4.0765	21.1961
15.6122	4.17998	4.05673	18.0021
15.6118	4.2888	4.20632	18.0988
14.2049	4.91461	4.14801	18.0481
13.516	4.26882	4.19272	20.2198
14.8629	4.28648	4.08535	20.1779
12.6372	4.07416	3.98689	18.7328
15.0851	4.68744	4.09012	19.2784
17.2374	4.17299	3.98647	18.7851
15.5092	4.20558	4.10001	18.6415
18.7343	4.06759	4.15538	18.2689
16.2275	4.24437	4.15861	19.1267
18.6983	4.13552	4.04345	18.4229
17.5002	4.21807	4.01772	20.3271
15.0077	4.31749	4.43352	20.0689
14.9258	4.19682	3.9869	19.5182
19.4672	4.27996	4.01648	19.2565
18.2857	4.20447	4.0567	18.3681
16.3992	3.90019	3.95056	19.086
23.1828	4.12384	4.16087	20.2687
18.4934	4.1044	4.15621	19.7038
18.7643	3.99281	3.92874	18.5191
16.047	4.19413	4.15359	18.4653
16.2943	4.17513	4.21611	17.0787
18.2667	4.00182	4.0702	17.7111
23.1221	4.20654	3.90724	18.5873
18.993	4.23637	3.9843	18.1675
12.675	4.12017	4.17049	19.3037
15.8183	4.11001	3.94292	18.0203
13.6188	4.21829	4.00183	16.1788
14.9231	4.27874	4.1089	17.6703
11.0931	4.04547	4.01036	19.0449
9.86029	4.19429	4.07712	19.4508
8.97959	4.16551	4.03529	17.1689
16.6092	4.04329	4.13822	19.4494
16.0431	4.05392	3.91461	15.0485
19.14	4.26601	3.91316	15.62
18.2461	4.19406	4.08874	14.865
17.1346	4.27839	4.07795	14.9437
18.466	4.06027	4.12314	17.1053
15.7905	4.19957	4.00455	17.1548
14.7504	4.29418	3.97475	16.2969
15.3439	4.28575	4.09112	15.0988
20.283	6.62972	4.0674	14.6287
17.56	7.21871	3.95155	15.9069
17.8362	5.17714	3.99975	16.6166
16.0337	4.178	3.78181	15.8056
19.6152	4.35157	3.98458	18.2834
20.9985	4.12635	4.18545	15.7509
16.1786	4.12692	3.80527	16.4305
12.5424	4.33319	4.15157	19.4118
9.59681	4.10425	4.0163	16.3241
8.91794	4.19546	3.94929	19.3629
10.9709	4.12147	4.3021	19.9093
9.89475	4.17106	4.09836	18.7458
9.42222	4.1114	4.08759	18.0087
11.5454	4.22556	4.08888	15.6571
9.2196	4.04868	3.9449	17.2077
10.8401	4.11331	4.15686	18.7268
13.6539	4.08343	4.05447	21.4595
12.7923	4.29126	4.24134	23.5052
19.3316	4.1478	4.04457	19.2764
17.2642	4.2371	4.04172	19.2992
15.3643	4.16906	3.92104	18.0993
16.1511	4.40332	4.01412	18.6663
17.9432	4.06816	4.08387	19.4844
17.3281	4.40995	4.00969	19.7365
15.6356	4.27409	3.87167	17.2221
16.6187	4.36415	4.26432	19.1773
17.1129	3.94589	4.08717	19.8281
15.3391	4.18898	3.89756	19.9671
18.7847	4.21171	4.13789	16.6889
17.1787	4.29955	4.04169	18.5401
21.2323	4.25898	4.04646	21.0423
19.3794	4.47958	4.28738	19.5683
17.7309	4.21007	3.84355	18.2978
20.6282	4.32029	3.95351	18.6775
14.7712	4.18853	4.04191	18.3848
17.5645	4.18842	3.95852	19.5852
15.0532	4.22825	4.07641	21.1372
15.0617	4.17403	3.96086	18.8618
16.9018	4.25716	4.04521	20.0165
15.5204	4.28817	3.98865	17.983
15.1947	4.21089	4.12157	21.5185
16.441	4.12061	4.06156	20.0998
15.6409	4.15473	4.04609	20.1996
14.5956	4.24256	4.01145	19.4257
14.8056	4.21313	3.96578	20.8491
14.9582	4.17165	4.11123	21.0054
17.4512	4.28898	3.92251	18.7691
18.4697	4.18236	4.04405	21.3789
19.9638	4.23569	4.05504	20.7213
18.898	4.17681	3.98691	26.3534
19.9169	4.2557	4.18796	21.7816
19.1267	9.24567	3.99486	23.0551
15.7022	8.79041	3.87207	20.6161
16.6119	9.54406	3.8823	21.4004
14.2014	6.89045	3.92944	23.6364
14.6856	8.46733	3.74737	19.8786
16.4529	9.99091	4.01384	26.4656
14.7902	7.86653	3.90606	22.6858
12.8785	7.68656	4.10752	22.1611
15.3723	9.03707	3.94244	22.4311
14.995	8.95525	4.06145	21.0421
12.2285	12.0128	4.04704	19.9885
14.358	10.0517	4.14203	18.7062
11.4159	10.462	4.29988	22.0386
11.6212	11.4632	4.21571	18.3358
11.6426	10.2616	4.09574	17.065
15.3467	9.91413	4.11836	17.2947
15.5956	9.7087	4.03254	18.2064
12.6225	10.4986	4.11087	18.5699
13.579	11.1775	3.91078	19.6333
11.8909	11.4822	4.03551	19.622
15.4493	10.5946	4.09064	19.8941
15.2038	10.0928	4.00573	17.5796
13.5679	10.2008	4.02741	23.7982
11.6495	9.32451	4.13287	22.5292
12.6669	11.5855	4.14112	22.4895
12.461	9.76417	3.98067	23.8205
12.3474	10.436	4.13832	22.7557
13.9162	9.61884	4.28324	21.603
12.5327	10.6661	4.07649	25.2935
11.8457	9.04699	4.1025	25.2517
10.0878	12.3191	4.22436	20.3555
11.3005	11.4427	4.09133	24.3422
15.2842	9.5572	3.9276	24.4584
9.92683	11.0337	3.88418	22.0267
10.2985	10.1059	4.12955	21.2109
14.6499	10.3047	4.0189	20.0689
15.6895	9.9405	4.21312	19.0077
11.6625	9.9013	4.05208	20.4966
12.1954	11.0809	4.07031	22.264
9.89613	11.1142	3.77653	18.4043
11.7178	10.5809	3.87084	21.6704
14.1472	11.1795	4.27085	20.6504
12.2299	9.3489	3.95135	22.8181
10.7379	9.55909	4.11623	22.9941
14.3391	11.3987	4.11007	20.2118
14.8203	10.9355	4.342	20.0133
12.7902	11.1722	4.07694	20.1443
12.7362	10.5517	4.33046	18.9548
12.1648	10.1648	4.32695	19.9667
9.69282	10.2255	4.235	20.2436
9.63297	11.377	4.37001	19.0268
10.0467	11.343	4.18886	23.0803
10.8336	10.2442	4.40376	21.1976
13.1084	10.4905	4.20792	20.5316
12.2365	11.0318	4.10488	20.5633
9.76605	11.1198	4.11194	19.0643
12.0188	9.90506	4.26765	18.7388
9.46142	10.2346	4.15694	20.7812
9.90149	9.59891	4.1938	22.3427
8.9676	10.5023	4.15029	21.3815
13.6006	9.18701	4.14952	24.6047
13.6394	10.6222	4.09465	24.0007
15.1784	10.2571	4.16334	23.4094
10.8826	10.4331	4.30851	23.3475
9.4836	10.3048	4.30977	20.475
14.5272	11.0892	4.01254	24.0117
12.388	10.458	4.10894	20.6012
12.8176	9.35446	4.15563	20.2462
13.675	10.4999	4.1347	22.2344
12.4214	10.0816	4.27479	19.8036
11.7889	9.27484	4.24628	19.5362
12.7564	10.6075	4.05257	19.2475
12.3354	9.98588	4.3512	19.9178
10.8634	10.6741	4.2341	24.8652
12.0669	9.34197	4.05367	20.7087
13.4318	12.0246	4.20178	18.7086
12.9254	9.19768	4.11739	21.3457
11.5184	9.63628	4.01813	22.6417
10.5621	10.1471	4.19453	19.8292
10.8214	9.97016	4.18199	21.7371
12.6592	10.0961	4.04798	23.5695
12.3926	10.2362	4.21552	22.3735
16.009	9.88005	4.16827	24.5514
13.3297	9.49381	4.16582	20.6459
14.5003	9.36462	4.30644	21.9603
13.383	10.8545	4.08438	21.2757
14.8822	10.0643	4.50104	19.4776
14.8738	9.79179	4.18403	19.7505
13.8242	9.98558	4.22978	20.6931
17.5036	11.4253	4.11292	19.6354
20.0954	9.72784	4.18413	23.8692
14.5623	10.4974	4.21519	22.3791
13.0358	10.3929	4.32879	23.7079
15.2896	11.4673	4.1603	21.5887
13.652	11.6756	4.39165	19.9369
12.4845	10.0279	4.21585	20.1255
12.2377	11.1305	4.47786	23.8186
13.1023	11.3813	4.18833	23.8848
14.7165	9.99471	4.21334	24.2024
15.6519	10.36	4.12995	22.6349
11.465	12.7393	4.15854	21.209
12.504	11.9533	4.21161	20.2041
16.0853	9.45813	3.90319	23.0456
15.1932	10.2394	4.28109	21.737
15.7316	9.78052	4.12085	24.0546
13.5258	9.69425	3.96735	23.1394
11.5996	10.0129	4.04962	25.6344
17.862	9.11626	4.16256	21.7121
16.0139	10.0195	4.0898	23.0431
17.1763	10.132	4.39319	22.803
15.6466	9.92908	4.29253	20.1805
11.4814	10.3644	4.36685	20.0507
10.3874	9.87071	4.12308	20.1174
9.67279	10.5107	4.08865	22.8338
11.0348	9.58701	4.13904	21.3972
14.2995	10.2279	4.05666	19.406
13.6766	9.90839	3.83475	20.907
15.5914	9.53622	4.06696	24.1316
20.5822	9.66086	4.09961	23.7389
12.9593	9.84424	3.93352	21.8204
18.0991	9.05139	4.19966	26.4973
13.3145	9.84977	4.32138	22.6711
16.3954	10.324	4.00407	23.6152
11.4499	12.1355	3.91838	22.1528
13.8779	9.95712	3.93	21.2687
13.3717	10.1157	4.22896	22.6462
11.493	12.2231	4.1643	22.6221
15.9524	12.0226	4.10562	24.8964
19.1122	12.0423	4.16651	24.6089
21.8467	9.86757	4.26613	22.7435
19.7974	13.9108	4.11351	24.6356
16.0496	13.5306	4.05756	23.0912
17.1321	14.0767	3.94252	23.1132
16.4895	12.3819	4.12987	22.1928
17.4384	9.51935	4.22901	23.099
13.6636	11.6121	4.24515	22.2716
17.3296	12.451	4.24099	22.1721
11.8693	12.9685	4.1472	22.9654
17.2612	11.0199	4.11404	21.2
19.2837	11.1226	4.20863	21.5718
17.6321	10.808	4.14624	22.3588
15.9826	9.95617	4.25405	23.584
16.4609	10.0734	4.15934	23.3258
14.8466	11.0224	4.17216	23.5142
17.1462	10.9476	4.30346	24.3682
15.668	9.46591	4.09724	22.8943
14.3227	9.88221	4.17095	19.5463
15.8441	8.79303	4.22736	21.5015
12.0007	8.80532	4.04973	19.2031
17.3615	15.0096	4.34092	21.5753
14.3595	14.3864	4.15298	23.6508
16.4475	12.4892	4.21244	21.5846
16.9764	12.1972	4.07853	24.5872
16.5031	12.1047	4.05111	21.6752
17.4239	11.4509	4.02326	18.6166
14.9658	14.4149	4.20707	30.5437
15.9244	10.3406	4.01788	26.3462
17.3959	13.8059	3.95961	28.1252
14.024	12.4692	4.19445	24.977
12.9859	12.1494	4.12808	23.444
14.8897	9.37224	4.18241	27.5585
19.672	10.3439	4.31849	25.7065
16.0566	10.1874	4.21555	24.8039
15.7241	14.0397	4.24878	27.6303
20.5316	11.8379	4.47506	25.9742
22.2962	15.5394	4.19838	22.4122
17.0518	16.2672	4.19487	27.6118
9.40861	13.103	4.18652	29.0373
10.0397	15.93	4.31321	27.0298
10.1075	17.3005	4.23094	22.9004
14.4028	18.021	4.10636	23.237
11.149	16.3343	4.20496	23.5173
10.9851	17.2517	4.05865	25.2685
10.5174	14.1825	4.2348	26.6776
11.0693	13.8463	4.22075	22.6077
11.367	13.9984	4.17914	27.9477
9.86298	13.2669	4.12449	20.4691
13.8107	13.1368	4.46325	20.4959
17.6563	14.6229	4.22214	21.559
15.0925	12.9692	4.17182	24.925
13.5206	12.193	4.16274	23.9563
16.5887	13.8577	4.27319	20.4098
13.1208	14.8226	4.35128	19.8091
16.5295	10.9393	4.12865	21.7817
14.1259	13.524	4.27617	28.6745
15.6703	16.0179	4.2491	21.4528
17.348	16.57	4.68328	22.1351
11.3873	13.3858	4.04382	22.2813
17.2196	11.3624	4.29581	20.1825
13.1362	11.0851	4.36132	23.3211
12.4916	13.6194	4.15362	27.8065
12.3527	13.9465	4.15255	26.1793
13.2453	10.7261	4.21422	25.8132
10.9308	10.0227	4.20401	24.1551
9.114	10.7183	4.28667	23.6068
11.3624	10.2703	4.25371	23.1967
13.4412	10.9896	4.29187	25.8558
10.4076	10.3557	4.24869	25.1932
13.5936	11.2551	4.15493	23.3358
12.5098	10.99	4.38841	23.7909
15.6457	11.3171	4.15784	24.7319
15.6273	12.934	4.17653	27.0114
11.2684	14.4132	4.08926	21.7308
12.5002	14.4769	4.13118	24.5612
14.6694	12.2977	4.26505	20.8861
12.336	11.9458	4.16222	22.3658
11.8576	12.4844	4.17654	22.5757
11.5552	11.2852	4.40133	22.5508
12.5032	11.5295	4.11239	20.7396
15.7533	12.4069	4.23433	31.0982
13.6155	11.6746	4.23207	26.162
14.727	15.3693	4.22491	24.3097
14.1706	14.949	4.25354	23.7619
14.2971	14.2304	4.24895	27.5065
13.6501	14.4734	4.13716	27.2275
15.017	13.569	4.1802	24.6992
12.996	15.2738	4.26587	22.9389
15.8937	15.2335	4.36423	27.3494
15.9502	15.4435	4.1773	24.1352
16.1542	13.2731	4.16098	23.2927
16.4531	14.3014	4.22976	23.9559
17.0136	11.4627	4.25894	26.3538
17.7211	10.5506	4.27843	27.2606
14.3243	12.2971	4.12807	23.2367
15.9619	14.2025	4.1346	23.5407
18.3278	9.65446	4.19936	24.8491
12.6753	9.36907	4.27408	23.9896
14.2542	10.1353	4.09404	22.6295
14.3908	10.4703	4.14952	22.7355
13.5813	9.71508	4.17815	26.7372
13.246	18.2244	4.34398	22.5763
16.2048	14.3775	4.09725	24.6391
16.8575	9.72902	4.20326	25.7444
13.6447	9.9079	4.1902	24.9497
14.9772	8.90507	4.14937	25.3365
13.7161	9.55734	4.12973	24.3912
14.6618	9.42809	3.97459	27.2866
14.4936	8.72618	4.03489	25.027
17.9365	9.42075	4.07761	27.5237
15.5623	9.96565	4.08396	22.4779
15.8931	9.33992	4.06137	22.738
15.0401	10.256	3.95399	24.5904
17.6291	9.023	3.9576	20.7645
13.4518	9.62136	4.02777	19.2039
16.7069	9.44977	3.91175	19.8301
14.0311	8.72331	3.97912	19.9146
15.0501	8.229	3.9038	20.6609
16.0881	9.18853	4.0303	21.2202
15.0582	8.53417	4.09612	23.9559
14.9699	9.29691	3.97674	24.7396
14.0811	10.9384	4.14514	21.3246
14.9253	11.1996	4.05791	20.5796
15.0314	10.1395	4.06009	24.1598
14.9098	10.4339	4.07604	20.9277
15.0793	11.34	4.22651	22.2633
15.5049	13.429	3.95654	23.0337
14.3479	13.1736	4.29648	23.435
12.6065	17.4947	4.15074	21.8516
12.0836	11.8987	4.13146	23.1439
11.2397	13.5796	3.92004	23.6106
12.8356	7.65685	3.91313	22.3486
12.3614	9.25095	4.33787	22.6505
13.9404	10.1462	4.28314	24.5098
14.6971	9.28723	3.98855	23.4233
14.5382	9.95868	4.16395	23.2677
10.2401	12.8605	4.14577	21.0222
11.9293	11.7609	4.19012	20.0267
10.9755	12.6751	4.10865	22.4664
15.1304	11.5517	4.10129	24.0388
11.4309	11.5202	3.95395	24.9757
14.4534	11.7755	4.08279	21.5639
13.9458	11.958	3.90944	22.2912
14.0776	11.4103	3.85858	23.9152
15.875	11.3044	3.83851	25.1369
14.0813	10.7481	4.09068	22.6587
11.7912	12.5183	3.75519	21.3364
12.1891	13.0191	4.10374	23.1362
11.2749	13.1804	3.95529	23.4792
9.9171	12.4443	4.06882	22.3203
12.8932	11.8263	4.00453	22.1227
9.94006	13.4822	4.03671	22.169
12.8749	15.3581	4.20753	21.6256
9.8078	16.3183	4.01667	21.6258
11.3329	15.5806	4.00421	21.1948
12.124	13.9787	3.96431	22.64
9.80012	12.7995	4.05071	20.7358
9.35593	10.3505	3.8416	19.4647
9.71128	10.8323	4.65451	19.5564
15.3091	9.70335	3.97283	20.6194
14.1094	10.3317	4.02047	20.3174
13.9082	10.9921	4.03076	21.768
17.4733	9.72147	4.00652	21.1031
17.3897	11.7264	3.95248	19.88
14.6635	9.60763	3.97247	19.1689
12.804	9.85699	4.11739	17.9567
10.2311	9.62449	4.12472	19.5226
12.2454	10.8097	4.10358	19.1531
10.8403	14.5967	4.04087	17.5376
13.1977	14.5743	4.27814	18.1506
13.3591	12.0669	3.9957	16.4839
11.3232	11.5624	4.10781	16.3967
12.2885	12.5877	4.1073	17.7733
12.8596	14.6422	4.16904	16.6133
15.3389	14.4208	4.22592	17.654
16.4355	15.3346	4.10009	17.8676
12.1345	13.8115	4.1629	17.1661
14.3096	12.766	4.02647	16.8263
[truncated: 318,905+ more rows]

## Sheet: Fig.3d
11.9236	3.58582	4.23606	14.9376
11.4971	3.44363	3.45898	16.7882
11.2604	3.64056	3.40414	21.7611
11.858	3.83846	3.30929	18.7973
12.3428	6.61983	3.42431	19.0152
13.4054	3.60823	3.68005	24.4577
11.531	3.3399	3.51495	20.0754
13.2143	3.57325	3.93907	19.266
11.7139	3.53901	4.03595	19.1536
13.6312	3.44155	4.03041	20.4938
12.8498	3.6634	3.71799	20.598
15.1556	3.52684	3.63359	19.7647
13.6873	3.95349	3.6009	21.1213
11.4503	3.58867	3.52525	19.486
11.9384	3.70601	3.59985	18.7652
14.1703	3.46883	3.26917	20.2942
11.123	3.73858	3.5386	20.5609
12.5891	3.57744	3.4435	25.3244
11.2723	3.40267	3.50846	20.6897
13.516	3.50722	3.53532	22.7948
13.8586	3.29535	3.4039	25.0757
15.2053	3.6003	3.66396	23.1476
15.0079	3.40998	3.6828	24.2767
12.7482	3.72562	3.69684	23.9894
14.5298	3.69987	3.1692	24.3914
16.845	3.52244	4.10031	22.8685
14.0753	6.10089	3.64777	23.4091
12.1553	5.59608	3.77882	27.6315
13.0383	3.82202	3.66689	22.0539
14.9712	3.90087	3.75554	25.9646
12.9203	3.75645	3.56399	22.9608
12.6722	3.90819	3.45884	26.1586
12.7858	3.61372	3.74558	24.719
11.498	4.11419	3.72513	22.491
13.5757	3.99818	3.54728	19.9341
13.2922	4.00364	3.61581	23.2089
12.9591	3.50657	3.81651	21.4657
13.6112	3.76444	3.82902	20.35
12.7239	3.92981	3.46001	20.1572
12.1046	3.9856	3.31148	19.2598
12.8037	3.66478	3.59319	22.9338
12.4238	3.88173	3.45752	24.0179
10.8225	3.72513	3.66973	19.3023
15.7722	3.53906	3.48094	24.0106
13.3279	4.1956	3.80303	23.8605
12.011	3.92587	3.22428	21.3857
12.838	3.89699	3.53685	20.8661
13.0945	4.03362	3.68649	21.6484
13.5986	3.97072	3.47347	21.088
13.2713	3.94163	3.70159	21.0115
13.5789	3.88723	3.52694	21.3125
14.8164	3.97292	3.95902	19.0287
13.8913	3.98224	3.43876	21.9284
12.5988	3.53137	3.77895	21.1965
14.7299	3.47651	3.62024	24.4652
13.7889	3.61299	3.45567	27.5791
12.1821	3.88311	3.69451	23.0933
13.0778	4.00682	3.59633	23.8062
13.1469	4.23026	3.66348	25.0206
12.2624	3.96124	3.64398	23.4611
12.9844	3.90372	3.70849	21.4981
12.7382	3.95703	3.9186	23.3471
14.2866	3.99745	3.68283	21.6988
13.9799	3.75508	3.76121	19.5495
11.9414	3.80354	3.19219	19.7623
12.6937	3.89294	3.51404	21.3463
12.2507	3.8433	3.60835	25.8307
12.3316	3.86836	3.62383	24.7614
12.7024	3.90464	3.58604	26.9509
12.8918	3.62043	3.47226	24.7181
11.538	3.91629	3.44982	26.1421
12.5557	4.09811	3.83179	26.4627
12.6458	3.68055	3.44572	21.6506
12.6875	3.88259	3.60985	24.5254
11.9308	4.04874	3.72937	23.0077
12.1356	4.21792	3.89886	21.9216
12.6613	4.09905	3.60434	21.7071
14.3048	4.10762	3.77939	23.2874
14.2033	4.05479	3.85959	25.5848
13.6016	3.94758	3.53967	24.459
13.1624	4.18594	3.67083	20.8344
14.3568	4.05469	3.82871	26.9878
12.3117	4.1657	3.97095	25.735
13.5088	4.2264	3.64326	23.7991
12.4721	3.59529	3.89163	24.539
12.813	3.93681	3.63244	22.3244
13.4538	4.26217	3.53295	25.6839
12.0976	4.15048	3.54363	25.6363
12.7971	3.60591	3.65499	27.5248
12.6269	3.72985	4.11214	27.0736
12.4386	3.96888	4.05179	27.2768
11.088	3.66096	3.98358	25.0473
12.2682	3.28688	3.95305	22.9208
11.439	3.3578	4.33709	24.2357
11.1668	3.86437	3.81744	23.9269
13.6627	4.19881	3.59806	26.4153
12.3931	3.74268	3.85816	20.107
15.8919	3.83956	3.60485	22.4369
14.0048	3.6811	3.40549	21.9495
12.171	3.97564	3.44642	21.0239
13.0208	3.90135	3.3296	22.3598
11.9297	4.1946	3.51961	21.7938
12.5586	3.5947	3.45047	20.2259
11.5811	3.95761	3.52014	21.978
11.502	3.79085	3.48703	20.4758
10.253	3.64259	3.23879	21.3891
9.71147	4.05947	3.42405	23.0383
11.4488	4.03592	3.8498	24.0757
10.5359	4.09602	3.51526	25.5595
9.28673	4.1903	3.33282	20.6405
5.44875	4.12845	3.41249	19.4457
4.38385	5.65884	3.40225	22.5156
4.44988	3.74172	3.44792	19.615
9.11775	3.82425	3.52917	22.3994
9.07528	4.2145	3.38498	23.1735
10.9393	4.13348	3.71298	23.3846
10.685	3.975	3.60257	20.6538
11.8612	4.0931	3.67059	20.5577
9.50731	3.89721	3.5039	19.8084
6.33597	3.93839	3.32269	22.4556
8.93728	3.78711	3.38551	19.6393
6.93081	3.95769	3.50037	16.8826
10.0846	3.87274	3.35668	17.5216
11.0532	4.1037	3.52139	19.3748
14.3433	4.0571	3.47422	22.1092
8.73136	4.02454	3.43478	22.05
9.91033	4.00046	3.36392	21.0375
8.19398	3.79444	3.3634	22.6563
8.19736	3.9761	3.55034	22.1837
8.85127	3.86043	3.60845	21.3306
8.03294	3.79836	3.40067	20.0369
5.76017	4.23166	3.57044	18.1653
9.72838	3.86372	3.48692	20.7419
5.56415	4.054	3.47664	21.2627
5.56247	4.08961	3.32826	20.8731
6.57185	3.87664	3.49316	17.1972
5.98221	4.03634	3.22829	19.7512
5.14859	3.88177	4.07183	19.3177
5.67149	4.04672	5.78716	14.3042
3.93352	4.11784	7.7573	17.0501
3.90482	4.04669	3.93257	19.5248
5.46859	3.94774	7.05999	20.3732
4.9302	4.0204	4.15613	16.6832
3.37037	3.98981	3.35739	17.5588
3.864	3.99544	3.42664	16.9889
3.43904	3.5769	3.99832	18.9999
3.36268	4.01999	3.47202	18.6414
4.36211	4.01969	3.62114	17.8703
3.54944	3.63745	3.43147	15.5266
4.29266	6.45918	3.54272	19.8599
3.62429	3.92057	3.6202	20.0373
3.34159	3.85923	3.7315	23.74
4.0535	3.895	3.54143	23.157
3.41609	4.1419	3.39241	22.9291
3.33661	3.97131	3.66019	23.7442
4.29552	3.52717	3.58534	23.4252
3.66615	3.56344	3.55542	21.4453
3.83753	3.52413	3.64957	25.2432
3.51097	3.58131	3.49174	20.7706
4.06327	3.42854	3.64015	18.8293
6.18203	3.3285	3.41849	15.624
3.8555	3.29711	3.82968	17.6725
3.47882	3.46303	3.44595	13.303
3.2667	3.46752	3.83651	15.8367
3.33531	3.48463	3.55044	18.5218
3.47801	3.22777	3.36709	18.7746
3.39418	3.57894	3.30291	19.8171
3.33947	3.49298	3.56654	24.0076
3.31768	3.22032	3.30294	19.9048
3.2821	3.44094	3.38251	19.2277
3.43795	3.74808	3.24752	18.7178
3.27268	3.8489	3.19303	17.3791
3.26922	3.67007	3.56656	17.6613
3.71102	3.47856	3.36988	18.3655
3.26966	3.87465	3.30898	17.6315
3.20806	3.5323	3.46181	20.227
3.30243	3.69244	3.21299	23.6405
3.36811	3.51956	3.37577	22.237
3.26512	3.73039	3.50719	21.184
3.39495	3.55906	3.26665	20.4476
3.34059	3.70829	3.21704	18.1708
3.36965	3.26737	3.64446	18.2185
3.96793	3.60762	3.92358	17.4598
3.28341	3.83277	3.40808	18.0674
3.56574	3.65953	3.51719	17.7893
3.23766	3.58644	3.22053	15.9878
3.39691	3.71465	3.29923	14.3793
3.20163	3.89283	3.18079	16.5214
3.45967	3.36028	3.30149	15.9254
3.40287	3.28186	3.40255	16.066
3.49577	3.72406	3.63828	11.107
3.30203	3.61615	3.38029	11.1393
3.70594	3.47278	3.40476	14.3827
3.66522	3.61637	3.44698	9.54473
3.45693	3.74525	3.37097	15.818
3.23649	3.45405	3.72308	18.012
3.29804	3.42323	3.61621	14.0216
3.38912	3.49721	4.09387	19.5734
3.23908	3.5902	3.16343	16.8192
3.39491	3.40628	3.2351	17.8805
3.60362	3.22442	3.60079	16.044
3.31	3.62687	3.35576	14.6596
3.35512	3.26996	3.24909	14.8182
3.77861	3.37944	3.62583	15.9826
3.18644	3.27851	3.3012	15.2708
3.38037	3.51446	3.42253	14.3066
3.36699	3.46033	3.50143	12.1529
3.31988	3.33267	3.69889	16.9805
3.37936	3.51866	3.57923	14.2866
3.97605	3.7971	3.51462	18.8519
3.27085	3.36168	3.79415	17.267
3.42703	3.66821	3.48451	19.0264
3.48226	3.62383	3.47712	16.9935
3.7149	3.63403	3.66283	17.8577
3.66028	3.3473	3.81496	17.0055
3.73368	3.35014	3.4852	20.9828
3.47823	3.59872	3.21654	15.7919
3.52852	3.56597	3.29985	19.3188
5.16405	3.48801	3.30766	16.6454
3.39211	3.47468	3.56969	17.8282
3.44469	3.6425	4.21472	17.0292
3.61288	3.57872	3.40297	18.3926
5.10745	3.4714	6.28065	18.0542
3.33228	3.55609	3.53502	17.3193
6.26567	3.38787	3.2888	18.3278
8.77656	3.53566	3.286	18.2059
5.47275	3.31923	3.61111	15.257
9.12636	3.49347	6.60824	18.1109
5.5691	3.47226	7.73124	15.9521
3.15906	3.34111	6.39565	17.2298
3.64738	3.64508	8.15236	21.2861
3.53134	3.37379	7.9844	18.7037
3.53387	3.4822	9.10273	20.4863
3.4771	3.17369	8.91579	20.9052
3.49843	3.4789	9.80058	17.5562
3.42818	3.43101	7.3312	15.6124
3.35409	3.49339	8.58643	15.9065
3.70406	3.51917	8.09925	15.3382
3.61914	3.61814	8.04439	17.7889
3.60924	3.65772	10.573	16.1698
3.23762	3.38127	8.88432	18.8781
3.44994	3.59808	7.66309	17.3018
3.41054	3.56344	10.0964	19.1571
3.47395	3.39875	11.3482	16.8966
3.28934	3.53935	6.34791	17.6726
3.47704	3.28862	8.02508	19.1122
3.36632	3.73659	9.54963	16.7971
3.53494	3.48418	5.18615	18.1816
3.18418	3.597	3.47356	17.2758
3.48376	3.96888	3.55197	17.039
3.53579	3.88114	3.38659	17.4596
3.44664	3.85056	3.35968	18.9594
3.22394	3.78577	3.35654	16.9014
3.48277	3.72567	3.6366	15.2712
3.65802	4.00287	3.56035	18.5273
3.36388	3.98668	3.57807	16.3877
3.30929	3.73877	3.58817	17.397
3.2871	4.02474	3.58538	16.0028
3.45608	3.89876	3.62604	16.4774
3.55377	4.09303	3.55379	14.4518
3.34444	4.03149	3.24544	19.1708
3.54728	4.00797	3.25002	14.4616
3.32892	3.45702	5.45672	17.1808
3.29949	4.00626	4.10773	15.7402
3.45116	3.99757	3.26682	17.9772
3.38228	3.45783	3.55699	17.5215
3.22947	4.2455	4.11294	15.0112
3.26796	4.09739	3.66062	17.1759
3.51948	4.08124	3.56065	16.7363
3.45574	4.02469	3.9033	19.3889
3.38733	4.03508	3.58622	16.434
3.25424	4.00656	3.51969	17.2973
3.23613	3.97945	3.48218	20.2843
3.37527	4.13616	3.51421	19.1189
3.42118	3.98716	3.95471	21.3158
3.39512	3.78	3.81335	17.5171
3.17519	4.08961	3.60025	14.8501
3.20584	4.03895	3.82215	17.6236
3.46056	4.01664	5.65534	16.4046
5.27006	4.00654	3.78873	15.4054
3.37605	3.68052	3.51982	16.1168
3.93747	3.9353	3.6799	16.4656
4.26875	3.67925	3.59049	17.3472
3.27544	3.99467	3.9122	17.2882
3.38928	3.59786	6.2796	18.4558
3.25678	3.9238	6.50332	16.0714
3.3484	4.19091	6.46765	17.8419
5.16919	4.02059	7.19172	16.7911
3.24026	3.96006	5.82	19.4328
3.19601	4.03891	7.83125	15.2696
3.15921	3.85272	10.7212	16.1546
3.68649	3.24766	3.31822	19.5269
3.17178	4.07237	3.70541	18.1324
3.61523	4.17759	3.5876	16.6569
3.24499	4.09964	3.43025	16.2209
4.23983	3.86686	3.57853	18.661
3.44973	6.22013	3.42977	19.5136
3.35203	5.34733	3.44029	20.6994
3.50281	4.15956	3.35798	18.8302
3.5607	3.89611	3.45243	18.6794
3.34252	3.75183	3.41002	17.5513
3.18479	3.99352	3.36806	16.9269
3.47707	4.25312	3.40215	14.3093
3.66348	4.09194	3.35794	15.6087
3.4526	3.87373	3.32085	15.3503
3.31242	4.02181	3.31913	16.0894
3.41468	4.02065	3.69596	16.651
3.79444	3.25361	3.50903	17.4944
3.37909	3.39931	3.67407	19.3807
3.98799	3.35882	3.45537	18.2563
3.23458	3.41732	3.38148	17.2914
4.25796	3.57321	3.26097	16.5865
3.4328	3.43455	4.09504	18.7866
3.71819	3.30225	3.44029	17.3555
3.96852	3.47221	3.94509	18.5046
4.30428	3.29862	4.20099	16.675
3.60515	3.37019	4.08065	20.1081
3.38495	3.28842	3.27356	20.9809
3.25593	3.53453	4.00136	19.0224
3.52665	3.27271	3.54132	21.2741
8.52962	3.32134	3.75139	20.3703
3.43244	3.36424	3.54629	19.6866
3.84073	3.3779	5.17475	19.002
3.34262	3.5438	3.41706	17.8754
4.01771	3.29982	3.57369	19.0496
3.9593	3.4586	3.51761	18.5665
3.50772	3.60129	3.68164	18.6634
3.36097	3.49865	3.8455	19.432
3.35646	3.53928	3.7522	17.0824
3.2876	3.59268	3.71276	17.7242
4.08927	3.54018	4.09276	19.2517
3.6681	3.47754	3.72426	19.4609
3.70763	3.24376	4.09356	20.8925
3.48541	3.55446	3.72449	20.3461
3.56978	3.43497	4.23408	19.2047
3.75279	3.4771	6.02356	18.0514
3.42337	3.43705	6.18228	20.4013
3.53279	3.68489	6.27136	18.3494
3.59936	3.55112	6.27545	20.1221
3.70236	3.29487	6.32207	21.0931
3.61919	3.4397	8.2342	19.9736
3.43425	3.57485	6.32129	20.2063
3.55534	3.35543	6.12115	17.841
3.78774	3.44198	6.12905	19.1149
3.22095	3.51951	4.1575	20.3208
3.24619	3.40948	3.90308	18.0342
3.67594	3.34732	3.58734	18.8763
3.50037	3.63275	3.70898	18.5952
3.45494	3.52946	3.99586	19.8025
3.34008	3.38902	3.56574	19.6762
3.51416	3.3389	3.68898	19.5665
3.51377	3.35788	3.66543	19.4758
4.20925	3.41629	3.87831	17.3958
3.45858	3.59612	3.60861	19.3616
3.64578	3.48267	3.71285	18.5453
3.4101	3.35441	3.61443	17.4567
3.29537	3.59894	3.65892	18.4381
3.4366	3.62493	3.83654	17.5504
3.46084	3.3949	3.94636	18.1915
3.40872	3.61454	3.69963	19.0418
3.27826	3.83298	3.53242	19.9283
3.46937	3.3048	3.75745	18.9359
4.19413	3.21964	3.72163	18.4668
4.55054	3.5486	3.77815	19.0741
3.3115	3.57521	4.02181	20.6472
3.65603	3.55715	3.26345	17.8476
3.44596	3.85258	3.54454	18.4252
3.45477	3.59929	3.35179	20.1746
3.46506	3.34793	3.68231	20.3084
3.60628	3.18273	4.01483	19.1132
3.42786	3.50075	3.37427	20.0216
3.37225	3.52697	3.75855	19.5758
3.33098	3.35549	3.67497	20.6072
3.34001	3.46475	3.5842	17.6835
3.51276	3.81413	3.5018	19.7101
3.25954	3.54026	3.35967	22.0433
3.77134	3.4719	3.53996	21.1398
3.54549	3.46944	3.75187	20.2773
3.42447	3.53149	4.2322	19.6856
4.7716	3.50205	3.8757	18.1228
3.44724	3.42305	3.86132	18.6199
3.45286	3.3709	3.39759	21.4516
5.59702	3.65073	3.24096	19.3132
3.46055	3.58336	3.47967	21.0521
3.19179	3.32286	3.59236	19.6522
3.51378	3.28446	3.43981	21.8267
3.36513	3.39796	3.3847	17.5329
3.70849	3.59223	3.82477	20.798
3.40042	3.30086	3.81937	18.7941
3.50237	3.73531	3.90254	17.7185
3.34895	3.5317	3.71429	19.8228
3.54202	3.65629	3.61343	17.6999
3.34858	3.2428	4.00353	19.7533
3.56399	3.44389	3.47693	20.6802
3.32484	3.45302	3.3828	18.7035
3.44335	3.48639	3.42393	18.4891
5.10612	3.16369	3.32875	19.0361
3.75847	3.4836	3.18743	16.7322
3.82164	3.56312	3.30135	16.1368
3.17193	3.66779	3.70951	17.8127
3.43648	3.59378	3.28947	18.4053
3.46692	3.52292	3.38473	16.3678
3.42651	3.64325	3.30602	17.3512
3.29372	3.58025	3.26052	19.4403
3.82494	3.37138	3.19394	17.4069
3.41547	3.64323	3.18945	16.7653
3.64254	3.66326	3.24113	16.1648
3.38126	3.45939	3.85498	19.7845
3.45157	3.39807	3.38498	15.9617
3.34023	3.32439	3.4919	16.201
3.32623	3.37703	3.76051	17.658
3.55141	3.5391	3.598	17.1722
3.17907	3.75762	3.46798	18.9159
3.3137	3.56884	3.2361	18.2077
3.37639	3.34547	3.62305	16.5816
3.39568	3.56442	3.40356	16.9349
3.57561	3.74655	3.19395	15.6062
3.44088	3.47926	3.2702	17.5441
3.66798	3.68376	3.35311	19.1891
3.40249	3.73023	3.51242	18.8555
3.40403	3.58691	3.31102	16.5508
3.55631	3.66872	3.52372	17.1175
3.71345	3.56508	3.30068	15.8058
3.52988	3.73482	3.45921	18.2774
3.32433	3.66996	3.65352	16.5204
3.23761	3.53096	3.47772	17.5498
3.41703	3.49255	3.5958	16.2845
3.49122	3.54431	4.43973	17.6704
3.39366	3.63368	3.89321	17.1169
3.30946	3.75152	3.66651	18.0546
3.42324	3.47269	3.25868	17.3844
3.47209	3.46735	3.37678	18.4933
3.32954	3.62885	3.20622	17.4729
3.36695	3.39391	3.39262	15.6901
3.26873	3.50179	3.10033	17.9682
3.25471	3.32019	3.67797	18.4842
3.50989	3.45061	3.11346	15.767
3.53939	3.37895	3.22351	19.9431
3.73302	3.46297	3.37041	17.2034
3.20173	3.48517	3.23299	18.4247
3.28727	3.5038	3.46449	17.3515
3.40111	3.53002	3.28323	18.1428
3.38929	4.00885	3.46653	19.9394
3.53422	3.55048	3.31745	20.8194
3.23883	3.68175	3.50798	20.5614
3.23501	3.63128	3.52043	21.6297
3.66099	3.71249	3.33128	19.8648
3.70816	3.50087	3.09304	21.4199
3.55282	3.5807	3.20671	18.8705
3.32467	3.62442	3.44535	19.4507
3.27846	3.66298	3.28029	19.1846
3.43555	3.7065	3.16654	18.3306
4.34346	3.56143	3.25543	19.895
3.73643	3.81817	3.45524	19.4386
4.0342	3.97779	3.45941	18.2694
3.51331	3.55677	3.55206	19.2164
3.31403	3.42448	3.44977	18.7801
3.34098	3.57478	3.23614	18.4986
4.23827	3.54594	3.21492	19.6848
3.53046	3.96669	3.50087	18.1034
3.39662	3.6067	3.82142	19.4929
3.34853	3.33747	3.43037	20.0338
3.31698	3.50808	3.3321	19.0337
3.37121	3.84069	3.14609	18.6351
3.26634	3.6856	3.30383	17.4701
3.57304	3.6506	3.59218	19.4049
3.36322	3.40237	3.49298	18.2445
3.40881	3.59203	3.34118	16.2081
3.17361	3.4016	4.0415	17.5441
4.08022	3.56596	3.57171	18.0234
3.4058	3.44089	3.4374	17.2424
3.46153	3.48834	3.74661	16.7063
3.65197	3.27538	3.26297	16.2927
3.43691	3.34751	3.15854	17.6772
3.35695	3.65285	3.66071	17.3868
3.60635	3.30468	3.40862	19.1552
3.42825	3.55859	3.37511	17.0766
3.36114	3.64755	4.12216	17.3887
3.13562	3.60635	3.41575	17.2894
4.13808	3.55866	3.45967	17.1138
5.57715	4.47638	3.47732	17.9827
3.30748	6.45351	3.59018	18.3979
3.74504	3.54613	3.60301	17.689
3.53424	3.5359	3.6632	17.6982
3.38624	3.71813	3.80774	15.5054
3.27792	3.4292	3.54014	15.8815
3.59808	3.47899	3.66045	15.4341
3.42104	4.15111	3.15296	17.1075
3.60904	3.5929	3.45429	16.021
3.5244	3.67382	4.06239	15.821
4.09352	3.63565	4.13717	20.5822
3.14916	3.56871	3.18387	19.4831
4.58905	3.52331	3.44346	20.4767
4.07841	3.87354	3.51605	18.755
3.34986	3.36644	3.59501	18.6237
3.4704	3.36996	3.66451	19.9741
3.39589	3.52121	3.39167	16.9515
3.37417	3.68942	3.49321	15.7979
3.28513	3.44779	3.60452	18.5718
3.55625	3.97303	3.64323	17.0637
3.51414	3.40381	3.45459	18.462
3.48034	3.52299	3.58756	15.4794
3.33098	3.40566	3.5447	15.6814
3.73127	3.60086	3.48812	16.6026
6.35143	3.39332	3.81944	17.0772
7.68834	3.45342	3.36602	17.7937
3.32106	3.44617	3.79708	16.0292
3.50943	3.50892	3.53305	18.4381
3.37925	3.31293	3.64919	19.4616
3.39757	6.19557	3.72588	17.7856
3.66842	3.43122	3.33195	21.6054
3.10641	3.88382	4.81557	19.4995
4.58022	3.45096	3.50516	20.4896
4.97286	3.46625	3.77859	17.4007
3.22721	3.59226	3.79244	19.0323
3.8541	3.36181	3.27642	17.1546
3.4175	3.66615	3.45247	18.7806
5.18716	3.35746	3.46118	20.1674
3.47973	3.56921	3.26214	19.4693
5.50278	3.37622	3.87893	17.7235
6.44945	3.52534	3.67648	22.5273
5.11208	3.51423	3.29855	18.7576
6.30267	3.34226	3.31883	20.8269
5.52645	3.59605	3.40519	20.3359
5.90316	3.45753	3.36384	23.6982
3.91504	3.62517	3.47533	24.0375
3.68356	3.46244	3.35874	17.6313
3.38964	3.2922	3.28039	20.7835
3.35216	3.42426	3.79803	19.5514
3.37179	3.51971	3.41833	20.2801
3.38982	3.46495	3.34047	22.0005
3.31225	3.6353	3.53974	22.8855
3.60474	3.7565	3.70779	21.9495
3.54008	3.68262	3.27031	22.704
9.29013	3.66608	3.95214	24.5345
9.54908	3.6099	3.50124	23.6163
9.13911	3.41764	3.70485	21.1475
13.1907	3.57806	3.57201	20.9822
12.9179	3.29917	3.2375	21.471
9.95636	3.65331	3.48487	22.7843
11.1405	3.1865	3.08052	20.8625
12.061	3.40444	3.45552	21.9114
11.343	3.38126	3.47623	20.0026
13.0031	3.41236	3.33541	21.4244
13.0725	3.51707	3.42383	21.6094
11.8247	3.37428	3.12305	21.8516
11.8255	3.50786	3.43073	21.9193
10.4271	3.19215	3.3229	21.7407
8.72477	3.21344	3.31035	21.4561
12.4499	3.54002	3.19169	21.9564
10.5619	3.54229	3.37074	21.2197
9.43434	3.26732	3.41031	21.0091
10.6671	3.42595	3.7074	20.7399
11.2614	3.18699	3.30207	23.1175
11.7236	3.53907	3.41207	20.7495
11.4095	3.45282	3.329	20.4113
12.5316	3.53696	3.37748	20.8166
10.2145	3.52003	3.54527	21.5321
10.1068	3.44229	3.33744	19.5431
12.3577	3.521	3.46783	18.8591
10.6378	3.72307	3.25756	21.222
12.4012	3.67475	3.25901	20.2889
13.7609	3.57875	3.27599	18.6233
11.2151	3.6653	3.29371	21.7964
10.5886	3.6659	3.29763	20.9469
10.8747	3.62602	3.45863	20.0369
11.2799	3.45292	3.24379	21.6516
11.9621	3.41511	3.3182	21.7367
12.71	3.5536	3.7643	18.7305
13.8129	3.42547	3.35008	20.1997
12.3099	3.65909	3.57304	20.9651
12.0463	3.53215	3.36335	21.5833
12.9997	3.5097	5.98844	21.7559
11.4832	3.53719	3.22691	17.5322
12.6064	3.75337	3.28915	19.8029
10.5784	3.37332	3.36988	19.7945
11.5798	5.81579	3.23155	18.8501
11.2761	3.48703	3.19954	20.292
10.3412	3.40804	3.30486	22.9577
10.7273	3.60196	3.36414	21.0728
12.1708	3.67418	3.24806	20.3141
12.3183	3.4069	3.52893	20.7259
12.644	3.3393	3.67696	22.237
12.0714	3.56593	3.35073	22.9337
14.265	3.34219	3.3828	18.5158
11.7746	3.35813	3.33643	21.1927
11.9715	3.21802	3.46094	17.8166
10.0524	3.72693	3.52972	21.5392
10.8357	3.47095	3.51935	18.5606
12.1108	3.4188	3.60123	22.5624
10.726	3.51673	3.0625	21.0864
11.4981	3.21418	3.29971	21.8557
11.9505	3.61028	3.6298	19.634
13.1969	3.47123	3.56418	20.0274
8.4571	3.37679	3.13706	21.6449
9.98857	3.4545	3.58093	22.7711
8.51947	3.47346	3.28552	21.124
10.1635	3.23444	3.49487	21.0473
9.30553	3.58136	3.66925	22.4256
11.0312	3.48388	3.68272	20.6336
8.02055	3.52967	3.40121	21.2338
11.7106	3.42393	3.44622	22.1698
11.0844	3.59106	3.56363	22.041
10.1542	3.51875	3.29148	21.6961
6.76554	3.40016	3.14409	23.0026
8.62439	3.50528	3.37034	22.4999
7.28984	3.7989	3.35145	22.0322
8.83878	3.43217	3.28454	21.3592
8.48106	3.46902	3.79369	22.3056
9.07862	3.66359	3.27717	23.0172
9.60269	3.67321	3.38547	20.8061
8.99137	3.61902	3.15317	21.3114
9.78028	3.30093	3.30409	22.2495
9.51481	3.31225	3.35257	21.8881
9.50663	3.33459	3.21215	20.675
10.246	3.51899	3.23028	21.6562
9.34654	3.44699	3.35274	20.6135
8.81567	3.59917	3.35554	20.0225
8.58065	3.67701	3.25485	21.271
10.9282	3.57543	3.37339	20.701
10.7987	3.52399	3.27614	20.4031
10.6672	3.59436	3.67926	18.8958
11.8782	3.47882	3.35705	19.9905
9.81074	3.58756	3.27412	19.9751
8.69313	3.27335	3.62051	22.0758
8.53159	3.42026	3.17386	19.903
11.8537	3.44089	3.66094	20.0528
11.9204	3.59982	3.29239	21.6236
10.0052	3.3352	3.22201	22.7806
10.8757	3.5904	3.31563	20.8494
11.1662	3.3873	3.5649	21.6226
9.73839	3.39503	3.13678	20.9922
13.1646	3.52831	3.26131	21.5889
15.7721	3.36774	3.30646	19.7707
9.69942	3.21465	3.1782	21.521
13.2139	3.47046	3.34769	21.3086
11.0509	3.67071	3.51984	22.1154
12.2354	3.41186	3.64047	22.7458
11.6759	3.42077	3.23341	23.4242
14.664	3.46863	3.46929	23.5442
14.2528	3.37278	3.28314	23.4739
11.177	3.58699	3.56211	20.9202
10.3699	3.63842	3.62288	18.9388
10.0195	3.48679	3.38976	18.9481
11.261	3.38484	3.39821	20.1429
8.65194	3.47468	3.41973	21.6911
9.96906	3.31578	3.27869	22.3976
11.8588	3.32454	3.32011	21.269
10.6734	3.41889	3.46795	19.7115
12.4162	3.56115	3.35049	20.114
11.7222	4.07709	3.3179	21.772
10.8103	3.45591	3.37444	20.7495
10.9797	3.52581	3.37393	21.3573
11.1014	3.64821	3.3491	20.3168
11.7513	3.46949	3.2003	20.9544
11.465	3.67428	3.34581	22.7223
11.3116	3.46486	3.12968	21.1158
14.7707	3.39066	3.46901	20.1689
14.8634	3.58505	3.30788	20.001
15.6805	3.44395	3.24004	19.8654
13.7324	3.37279	3.83236	20.9473
10.3673	3.35893	3.24037	21.9372
11.5042	3.62886	3.0632	20.4561
11.1594	3.31103	3.64604	19.1404
11.4607	3.39984	3.18163	21.5718
10.851	3.62312	3.35086	20.1608
11.7887	3.52406	3.4416	22.2685
12.4121	3.50009	3.29549	19.857
14.2439	3.63528	3.40086	21.6112
12.7247	3.40453	3.3605	23.3293
12.2755	3.57611	3.49895	20.6714
14.7721	3.56468	3.40978	20.6562
11.8815	3.0855	3.45023	21.4249
12.4491	3.44176	3.31815	20.3468
11.6803	3.31459	3.61815	21.2143
10.2575	3.50316	3.33974	20.217
12.9871	3.45517	3.51978	21.3671
8.47928	3.47358	3.45698	18.7398
10.4808	3.70702	3.17093	19.2104
12.6818	3.44187	3.46384	21.6311
11.3635	3.58045	3.52546	22.2658
9.13075	3.43341	3.43195	22.6456
13.0233	3.35519	3.3206	21.1143
13.0179	3.31942	3.28624	19.922
11.5696	3.34288	3.26643	21.5616
14.817	3.52577	3.2514	20.7349
12.2774	3.2165	3.27856	23.0135
9.56234	3.39295	4.41903	22.1052
9.96069	3.27666	3.19718	22.4917
10.726	3.52902	3.45868	20.5119
11.9512	3.35443	3.48749	20.4728
9.41477	3.51875	3.47781	21.986
10.661	3.55296	3.18851	21.5179
13.9637	3.35671	3.36805	19.6117
12.1936	3.37603	3.47433	21.8771
11.2134	3.50365	3.50058	23.4131
11.544	3.58554	3.20085	22.4111
12.8417	3.75685	3.51478	22.0681
10.8769	3.71889	3.66748	21.912
12.2653	3.50807	3.2826	19.4442
9.92925	3.57444	3.37237	18.8525
10.4083	3.17479	3.55687	19.8024
10.7061	3.49461	3.45482	17.8984
10.4672	3.32922	4.0248	21.6739
11.1468	3.47774	3.28678	19.0782
11.8652	3.68888	3.33162	22.11
11.5326	3.41697	3.45042	21.1075
11.1357	3.63904	3.33444	21.9792
11.517	3.53438	3.39047	22.2792
10.4718	3.20703	3.5092	23.0701
10.1433	3.409	3.42147	22.2983
13.3968	3.46249	3.38282	22.5626
11.9249	3.28939	3.66482	21.4932
13.0898	3.72308	3.35401	21.6871
9.49338	3.45004	3.45013	22.0899
12.9657	3.3473	3.18399	22.3345
12.26	3.69927	3.26774	23.4518
10.3854	3.44955	4.08654	21.4716
13.6429	3.4797	3.50695	21.5298
11.5865	3.3795	3.40545	21.3615
11.628	3.52633	3.9601	19.7548
12.1149	3.3793	4.13895	21.6119
14.0202	3.31558	3.75965	22.0162
11.8687	3.43524	3.70745	20.8242
11.8101	3.68411	3.78297	20.1972
11.5049	3.75827	3.63827	23.8722
10.2195	3.38958	3.46279	21.3626
10.6652	3.34293	3.33348	21.3494
10.5501	3.71362	3.44135	21.8284
11.4704	3.33887	3.1863	19.9562
10.3419	3.34577	3.34463	21.0495
10.7338	3.36122	3.17295	20.7568
13.0447	3.37918	4.34413	20.3839
11.1144	3.39295	3.17669	21.5138
11.0446	3.47391	3.18475	20.3378
12.1542	3.48897	3.45755	18.5928
9.69191	3.46942	3.61855	18.8606
9.91847	3.51211	3.232	17.3407
9.75218	3.38092	5.74315	17.8408
10.6797	3.43236	6.41719	18.4753
10.2154	4.33046	3.43856	19.8672
8.59994	3.67621	5.8453	20.8946
11.1037	3.62306	3.97398	21.9685
11.2446	3.35847	3.68296	20.1012
10.4018	3.58678	3.51937	20.719
10.8682	3.39006	3.98182	23.0835
8.72712	3.81483	3.60468	21.9494
10.2531	3.51747	3.3586	20.4711
10.3902	3.4328	3.30734	19.1604
8.59262	3.75583	3.54821	19.5632
12.7106	3.55821	3.85266	21.8366
13.9358	3.75891	3.38788	22.0415
8.81088	3.35738	3.38601	23.2841
8.46258	3.64584	3.38369	22.4812
9.27284	3.46185	3.38327	19.7742
10.0768	3.68232	3.32742	19.1183
9.09914	3.65481	3.29038	18.61
9.51659	3.50346	3.40572	21.4741
9.62113	3.52344	3.56662	19.201
9.47727	3.58493	3.29972	23.9708
9.66103	3.43187	3.89448	24.6801
10.2367	3.21301	3.15228	23.0861
11.421	5.97899	3.07737	23.1383
9.73082	3.56406	3.59508	20.8457
12.0537	3.7927	3.42656	21.3576
10.5144	3.64436	3.18555	22.6782
9.65927	3.51582	3.32342	21.0205
8.64814	3.38895	3.4178	23.0907
9.63781	3.63738	3.38672	20.0236
10.8428	3.50738	3.28227	18.6757
10.0567	3.60939	3.50396	20.052
7.38318	3.51076	3.19213	20.235
9.15299	3.34602	3.25058	22.0305
9.82307	3.60382	3.23253	20.1865
12.2066	3.53232	3.22619	19.831
9.8042	3.58449	3.74792	16.2672
10.1702	3.60241	3.28861	21.7296
9.9093	3.59453	3.35165	21.3996
9.22875	3.71153	3.35717	20.9122
11.1271	3.40302	3.50744	21.526
9.64729	3.34731	3.59256	22.7266
14.0931	3.39978	3.62762	23.2267
11.7085	3.32539	3.19102	25.0779
10.1979	3.64396	5.87052	23.9893
9.06893	3.4299	3.21758	25.1398
11.3204	3.69892	3.81951	22.5785
9.37237	3.17934	3.35413	21.1068
9.70098	3.43857	3.62151	20.4483
10.2784	3.60567	3.60323	18.4196
9.38864	3.44713	3.27337	21.0019
8.6428	3.49967	3.26602	20.8605
12.3887	3.39059	5.52733	22.4507
11.0993	3.88351	6.88141	21.5594
7.37661	3.71211	4.94418	22.8645
5.50023	3.81287	3.61807	20.4829
6.11556	3.33336	3.37564	21.9506
5.34275	3.46791	3.47169	18.6382
5.03818	3.63319	3.40934	21.4439
5.31677	3.81674	3.28592	18.8934
8.6977	3.51393	3.35031	21.9112
6.3508	3.65302	3.35155	20.3912
9.21729	3.64864	3.34222	21.566
9.23772	3.73375	3.7909	19.5194
8.19111	3.66505	3.24582	18.6631
10.6532	3.257	3.09661	19.0017
9.91732	3.40359	3.45165	18.3733
9.13194	3.39538	3.18682	19.7601
10.5951	3.37688	3.39874	18.6225
8.17883	3.30203	3.34788	18.7543
11.4578	3.2841	3.44762	19.872
10.4447	3.38936	3.44044	19.3204
11.7186	3.35061	3.18316	19.5252
9.50307	3.44476	3.61367	20.5641
11.4205	3.60075	3.35788	18.5614
10.7004	3.44317	3.45326	19.2666
8.46042	3.5494	3.2357	19.676
11.0306	3.62179	3.44947	18.8951
10.2401	3.59842	3.43613	18.8541
10.4433	3.91568	3.09816	22.189
10.4274	3.42162	3.52836	19.4111
10.2633	3.80928	3.41544	17.791
10.3773	3.7321	3.39913	19.1262
11.0418	3.60719	3.24977	18.9055
8.60833	3.53367	3.44955	19.22
8.73361	3.82787	3.1008	18.1428
8.02397	3.66574	3.50414	17.7459
9.12224	3.30692	3.47098	18.918
8.8648	3.61257	3.44094	19.2157
10.1442	4.54984	3.66102	19.9643
9.42487	3.66625	3.52002	20.4654
9.12855	3.24725	3.36587	19.8012
10.1992	3.58656	3.54566	18.8456
8.42563	3.51436	3.15142	18.2179
7.87943	3.65765	3.19741	18.4657
8.27074	3.48691	3.64133	19.1484
9.58352	3.61175	3.5472	17.0586
10.9463	4.30587	3.49008	17.8134
10.7305	3.47836	3.40119	19.4673
9.96396	4.4539	3.59792	18.6324
11.4653	3.77923	3.31844	18.5421
11.3816	3.27214	3.67731	20.2752
10.0358	3.73293	3.6374	19.9949
9.6346	3.523	3.2594	19.4882
9.97823	3.64662	3.60922	19.6281
9.11187	3.39512	3.2423	20.342
8.62889	3.5571	3.42534	22.9885
8.80992	3.76183	3.49358	20.8454
9.67531	4.19939	3.42785	20.287
8.68093	3.52445	3.36671	19.9057
9.02668	3.50813	3.44205	21.3593
9.65626	3.7041	3.30725	20.5897
7.8493	3.47543	3.41038	19.4514
10.0391	3.31054	3.30759	19.974
12.1194	3.37883	3.76485	20.8933
8.66801	3.7648	3.7956	18.8435
11.3466	3.41953	3.77447	20.5363
11.8277	3.48368	3.38924	21.1509
11.3438	3.69911	3.32342	22.2295
10.1959	3.40837	3.09122	20.8328
10.1505	3.47755	3.2781	23.8536
11.2748	3.52832	3.19322	23.0413
8.99549	3.41761	3.20961	21.843
10.1114	3.33116	3.23977	21.6508
8.35963	3.53695	3.97304	20.1436
9.55751	3.64512	3.62642	20.061
10.4298	3.76384	3.99247	20.9437
10.0825	3.51217	3.44054	20.041
9.72155	3.38422	3.20938	21.7675
9.17769	3.40649	3.46613	18.9956
8.79786	3.44207	3.42913	19.5138
10.034	3.40197	3.31048	19.1335
8.97986	3.45389	3.7175	20.5866
8.75286	3.37786	3.34445	18.835
10.796	3.43225	3.45358	19.6475
9.21359	3.34007	3.212	21.5937
12.4168	3.76469	3.54553	18.799
12.4887	3.25997	3.18047	20.6958
12.512	3.472	3.50387	21.3971
8.21924	3.36877	3.27955	21.0486
14.1165	3.43874	3.31388	22.518
12.1969	3.38601	3.44145	20.4944
9.27029	3.44842	3.25831	19.9604
10.8301	3.45927	3.49212	20.1664
10.3723	3.56082	3.40127	19.0285
7.93807	3.36372	3.14753	21.6328
10.7468	3.40109	3.49367	20.3506
13.1062	3.24228	3.2329	21.871
11.4369	3.44283	3.88914	21.4453
8.93952	3.58405	3.22368	21.9224
15.1897	3.54435	3.51967	23.6542
11.745	3.24249	3.26354	20.8887
12.0974	3.60622	3.17116	21.5721
14.4857	3.49784	3.50068	20.726
8.41917	3.43257	3.46738	18.9344
8.87471	3.51638	3.39597	21.6206
10.6841	3.46296	3.17429	21.6438
15.9767	3.53804	3.75326	22.6745
12.0057	3.57388	3.42457	20.9802
8.41822	3.59401	3.54584	21.9755
9.18107	3.44089	3.38494	22.5399
9.16647	3.44817	3.19963	21.3432
9.7595	3.22988	3.4158	20.4313
9.59327	3.54353	3.28075	21.2893
9.8858	3.30159	3.31164	23.5548
10.3561	3.26406	3.2465	22.4176
9.79422	3.30737	3.49934	20.8982
9.28615	3.34909	3.26192	21.378
8.80481	3.45652	3.25345	19.7347
9.85976	3.3041	3.09984	16.5677
9.76305	3.31555	3.43229	17.6218
12.1611	3.80837	3.9176	17.755
11.5451	3.29156	3.45452	18.2103
12.9508	3.39803	3.73617	17.5197
9.36163	3.54176	3.12132	18.1139
10.0161	3.57901	3.45619	18.0209
9.78301	3.53829	3.38055	19.7514
10.1775	3.56294	3.47259	19.6975
9.37629	3.50397	3.26628	23.5471
10.4073	3.27538	3.21591	18.8707
8.60309	3.24054	3.27722	20.7318
8.39347	3.83277	3.35663	19.2293
9.1733	3.53104	3.22549	18.7855
8.8314	3.33602	3.2396	19.2279
9.88474	3.41076	3.09918	16.2975
8.68824	3.47188	3.33555	17.2584
11.3805	3.56994	3.38677	17.2218
9.65384	3.66608	3.22018	17.2825
8.72195	3.26658	3.35892	16.7559
9.36135	3.37599	3.40888	14.0199
10.3565	3.34321	3.4674	16.3159
10.4465	3.40154	3.29744	16.2268
9.27106	3.91777	3.24063	16.8834
9.88997	3.57528	3.40931	17.9607
10.0278	3.65791	3.51087	18.0357
11.8669	4.01065	6.9878	20.8044
9.44232	3.25928	3.48411	14.5015
10.1678	3.3294	3.1516	19.6539
10.3393	3.396	3.26234	16.9512
12.0856	3.31412	3.32531	18.7367
9.97503	3.60984	3.64084	18.8795
13.1803	3.45405	3.09958	19.8457
9.15784	3.43402	3.35305	17.6409
9.59933	3.588	3.57181	16.8852
10.5962	3.50887	3.50237	18.1884
10.5549	3.4072	3.51143	19.6604
10.3394	3.30854	3.44367	20.0695
13.047	3.40245	3.49887	17.881
9.1871	3.57971	3.3511	17.4321
12.3397	3.75239	3.50019	18.6441
12.0059	3.43096	3.48161	20.636
10.2248	3.4669	3.47432	20.8343
9.58731	3.409	3.26212	18.6128
11.9623	3.48434	3.37901	20.8338
9.67803	3.40157	3.45596	16.9481
14.0273	3.44594	3.60581	19.7598
11.9238	3.4785	4.02624	20.4419
12.3676	3.29305	3.68812	19.1545
11.1813	3.49683	3.12568	19.8442
11.3943	3.56945	3.44693	17.7891
12.2646	3.6518	3.1091	19.5099
11.9102	3.30511	3.56131	17.8685
11.7331	3.6045	3.53415	18.4131
12.8762	3.48937	3.18246	17.0572
10.4434	3.81415	3.43997	17.7474
10.052	3.57152	3.31393	16.8635
10.8226	3.50493	3.51142	15.1174
8.44978	3.31291	3.27759	15.8104
9.15357	3.36995	3.44311	16.511
10.3206	3.31654	3.59541	14.3696
11.8829	3.50362	3.26094	14.0007
10.5397	3.39821	3.39996	16.0123
11.8151	3.58198	3.52859	13.8492
13.3523	3.19959	3.36633	15.3114
12.0812	3.3527	3.25788	15.9564
9.18953	3.54596	3.31912	20.148
11.8944	3.37914	3.08421	17.7468
11.0694	3.28285	3.44572	17.798
13.1024	3.62224	3.40554	18.4362
9.76423	3.42127	3.25584	19.6136
10.5775	3.52334	3.40734	18.5927
10.8278	3.5662	3.29029	17.2304
12.4457	3.50184	3.14454	18.8188
11.5768	3.35741	3.33918	16.8109
10.4582	3.61931	3.38358	19.4017
13.2761	3.47919	3.43146	17.8371
9.41645	3.42845	3.26597	18.6427
8.72141	3.68374	3.3749	16.9246
10.0336	3.57578	3.35329	18.7228
9.01469	3.91086	3.22198	16.807
10.9311	3.46231	3.86049	18.4735
10.3461	3.49368	3.24694	17.4035
10.5355	3.44164	3.48122	16.185
11.5642	3.41886	3.29809	17.2946
13.0329	3.45782	3.23473	18.7079
10.6064	3.41206	3.39029	18.2733
9.52814	3.38842	3.28336	18.9498
8.20075	3.39094	3.43472	18.2838
12.2681	3.37321	3.45069	18.6541
9.4306	3.39443	3.24502	17.4918
9.88193	3.58219	3.27075	18.6605
11.6312	3.52398	3.3939	17.2543
10.872	3.58935	3.35947	15.558
10.4393	3.30039	3.36005	14.7667
10.5583	3.3711	3.36124	16.0196
12.1056	3.36702	3.32322	17.2483
8.47534	3.38495	3.43974	17.2553
9.40558	3.57763	3.86252	18.2111
9.97091	3.54871	3.1233	15.8102
10.7328	3.62036	3.25122	17.1165
9.92093	3.61052	3.44089	21.0616
8.00183	3.51553	3.61245	19.814
13.2707	3.59545	3.27226	16.0153
11.0833	3.24789	3.42037	14.589
8.67323	3.58969	3.28805	17.829
9.57801	3.53159	3.33648	17.5652
9.11524	3.43746	3.43723	17.7701
13.0338	3.47232	3.36644	15.4998
11.8518	3.58531	3.27521	16.5169
8.69444	3.59308	3.43921	16.5862
9.51319	3.34573	3.45258	15.7744
8.18591	3.71886	3.28862	14.1338
9.32093	3.42573	3.51377	13.9011
12.3287	3.35757	3.31257	15.6112
11.8305	3.51961	3.32005	18.6618
11.6792	3.37535	3.2088	17.331
8.5431	3.34881	3.34534	17.8707
14.2862	3.50348	3.21829	17.8597
12.2063	3.71313	3.21492	16.0131
14.227	3.36362	3.3864	17.3789
14.7061	3.64025	3.15116	19.3799
15.447	3.59634	3.26179	18.1407
16.0219	4.20727	3.49724	19.3823
15.4276	3.28248	3.34654	18.8114
16.112	3.52599	4.11157	17.9102
11.8329	3.61067	3.93402	17.0512
12.0088	3.62889	3.16218	17.3825
12.1379	4.01485	3.54375	19.9488
12.7874	3.65224	3.50806	17.9899
10.993	3.35159	3.59919	17.6889
9.52304	3.64508	7.1474	18.6146
11.0332	3.5034	3.33248	19.5514
12.5571	3.7206	3.49687	19.5435
13.1818	3.35465	3.77414	18.8617
10.8745	3.83304	3.79417	18.5599
10.3311	3.78621	3.6623	17.2668
12.7125	3.61422	3.83194	17.826
10.7528	3.56113	3.5103	16.1235
9.6564	3.50444	3.33867	11.6654
11.0895	3.40638	3.37664	10.8268
12.0758	3.47985	3.60148	13.235
10.492	3.52132	3.27981	14.4857
9.9465	3.59412	3.22498	16.7452
11.546	3.38823	3.35352	13.6578
11.9901	3.62063	3.33378	16.0031
11.4881	3.54127	3.10931	15.4583
10.0072	3.2816	3.3097	15.157
10.8401	3.41869	3.702	15.4452
11.115	3.37015	3.35882	17.0775
10.0691	3.58069	3.42814	16.0153
11.4495	3.68467	3.23493	14.4543
12.0904	3.49846	3.23879	13.9939
10.7406	3.74361	3.50578	13.1528
9.82894	3.87372	3.26339	15.8722
8.88792	3.28061	3.40385	13.7098
9.80616	3.45282	3.17959	18.4856
11.2014	3.42412	3.39476	15.5332
10.5003	3.40773	3.18455	14.6158
10.4052	3.54477	3.42638	13.254
9.6207	3.45185	5.06625	13.9876
11.073	3.74964	3.29603	16.0123
8.86513	3.39246	4.00522	16.0786
9.99424	3.50851	3.33728	15.409
9.8904	3.57801	3.22901	17.1962
9.32945	3.44195	3.35322	18.7943
10.3692	3.45208	3.16493	16.0389
8.97439	3.67626	3.10588	18.4233
10.0526	3.3228	3.15115	14.4136
9.79229	3.60081	3.38811	14.34
11.0101	3.28367	3.12034	12.9001
9.78653	3.52376	3.17372	12.2513
10.8408	3.37757	3.17631	17.7154
11.4716	3.65681	3.21717	17.5337
10.9265	3.81676	3.58074	15.7013
8.20862	3.64474	3.29753	14.3664
8.94878	3.3587	3.41564	15.6233
8.77489	3.56106	3.2467	15.7283
12.4418	3.86374	3.53309	12.4573
11.176	3.36464	3.18139	12.9234
10.1723	3.29231	3.54832	15.4907
11.2185	3.59874	3.58408	15.3803
8.85712	3.39224	3.57091	14.692
8.19803	3.57482	3.50275	15.403
10.4974	3.40572	3.99941	14.967
9.66979	3.36477	3.28294	13.2297
8.27051	3.48254	3.35178	12.9127
9.70821	3.43853	3.11984	16.1223
10.4914	3.37488	3.38665	15.4097
9.04788	3.39542	3.1075	13.052
10.8486	3.67654	3.4698	13.7818
8.37034	3.40298	3.34935	16.4561
10.0991	3.45615	3.41019	17.4858
11.0438	3.36322	3.42757	14.7253
9.26885	3.31911	3.9046	15.7702
10.155	3.63813	3.67279	14.4832
12.603	3.33198	3.35806	16.9874
14.0012	3.35678	3.32339	14.3052
12.863	3.72619	4.49973	12.8975
14.6164	3.4166	3.94986	15.2244
11.2202	3.56714	3.5842	12.6622
12.6216	3.2279	3.37861	14.9871
17.7951	3.40214	3.25154	14.9897
13.1692	3.33372	3.60219	15.7008
12.1845	3.48084	3.43875	18.0691
10.4178	3.41318	3.71626	16.0109
12.2532	3.34398	3.50699	17.8591
12.6817	3.51209	3.77064	14.0016
13.2742	3.56721	4.0017	15.703
14.2414	3.33222	3.43567	14.2756
11.8044	3.59456	4.16645	17.9692
12.034	3.37537	3.82321	17.3658
12.7116	3.20218	3.13802	15.1288
11.9229	3.53137	3.30146	15.9646
10.3432	3.63925	3.48727	15.3345
12.6217	3.38553	3.46598	14.1466
11.9934	3.32951	3.50722	13.1674
10.9683	3.41687	3.72091	16.8815
9.89254	3.41907	3.37564	17.5545
12.8011	3.19655	3.53996	17.3142
12.6092	3.31364	3.92512	18.4236
12.9917	3.48439	3.89571	18.2832
11.7377	3.62268	3.48488	18.2777
13.7375	3.26612	3.83683	16.6566
12.4055	3.42644	3.47534	16.3722
14.4609	3.50511	3.51456	17.1901
12.9693	3.81519	3.41872	16.1797
13.8625	3.57766	3.13289	15.6207
11.2582	3.61412	3.98574	17.9246
12.8025	3.4582	3.62778	16.0379
12.1444	3.47892	3.43794	17.6097
13.2405	3.68926	3.37149	18.5547
12.802	3.65668	3.73894	18.0921
11.3805	3.54949	3.50374	18.6053
13.9349	3.49974	3.3565	16.5379
14.0904	3.53902	3.42404	17.6424
11.6758	3.67873	3.62548	20.1457
12.828	3.61411	3.22065	19.8424
11.7035	3.42198	3.86548	18.4393
12.3397	3.02314	3.30246	16.7098
13.2445	3.45168	3.46255	13.305
13.2051	3.72753	3.32579	14.2617
11.9455	3.42832	3.10466	15.9306
12.9812	3.69222	3.68359	15.4078
10.7753	3.68356	3.42033	13.7551
10.7565	3.58433	3.14912	15.2019
10.983	3.6261	3.28879	16.6726
10.8294	3.3285	3.15463	15.1187
11.3672	3.36295	3.7629	15.3211
11.5144	3.44407	3.29193	12.8599
10.1982	3.35005	4.0415	13.5956
10.1057	3.53779	3.7916	14.8048
9.41842	3.63585	3.65854	18.8735
9.59936	3.60429	4.74573	16.4618
9.17202	3.37016	3.30684	16.1991
11.0351	3.37532	3.45598	16.7309
10.3259	3.48633	3.16503	15.3817
12.0856	3.57263	3.26122	17.5393
11.5703	3.6597	3.29318	15.8954
9.50824	3.43386	3.24903	16.2597
9.84538	3.50787	3.51375	19.2974
10.4474	3.57473	3.44237	15.0594
12.7015	3.39743	3.27472	16.3378
12.6814	3.57111	3.43473	17.7849
11.6395	3.45058	3.27247	17.9153
9.96389	3.16503	3.58058	15.1789
10.6739	3.64678	3.52275	17.0589
9.57932	3.48735	3.77765	16.7402
9.90157	3.51257	3.4592	18.0401
10.1276	3.2318	3.11149	17.0835
11.7271	3.33731	3.29679	19.2825
11.7094	3.47123	3.55851	17.5246
8.57311	3.47835	3.50648	16.6934
10.1049	3.28616	3.16755	19.2257
10.1512	3.47118	3.27161	17.1258
13.1863	3.4688	3.59418	15.934
13.2177	3.57679	3.26144	14.8931
9.89972	3.55969	3.43776	15.4305
8.92534	3.25192	3.52344	16.0571
11.113	3.42272	3.32868	18.1646
11.0061	3.8244	3.36881	16.7371
11.4089	3.34265	3.39983	17.107
9.81449	3.71391	3.58893	17.339
11.7136	3.19701	4.07692	14.975
10.039	3.22723	3.37948	19.0893
9.15208	3.501	3.21924	18.1094
10.411	3.28149	3.64852	17.5443
12.8853	3.62742	3.45691	16.4365
11.2007	3.63651	3.34827	15.6051
11.3256	3.69325	3.20625	14.0467
10.1705	3.45521	3.2455	15.4165
12.5402	3.35115	3.41936	18.6687
10.9907	3.70504	3.5974	14.2286
12.6455	3.24037	3.44411	15.7853
12.3584	3.38753	3.41919	16.0418
10.2292	3.21311	3.59586	15.4147
9.85204	3.39211	3.90534	16.1809
10.3441	3.30334	3.28728	18.4525
10.066	3.73066	3.3066	15.6593
9.10249	3.47957	3.38638	18.3317
10.8226	3.28823	3.73028	18.6727
9.16075	3.60743	3.53986	15.7104
11.333	3.58074	3.21378	15.8006
12.1919	3.59047	3.72022	14.8237
11.6491	3.99002	3.88639	16.4162
11.494	3.58325	3.45963	17.1856
10.2576	3.26382	3.16187	16.8256
11.8097	3.541	3.48841	16.7148
11.8606	3.50127	3.56804	14.9282
10.4027	3.62086	3.30752	16.1803
10.5065	3.42026	3.81746	16.079
10.8399	3.24136	3.45819	15.8808
9.96898	3.61461	3.77329	14.1493
9.29303	3.39266	3.46334	14.6023
8.63451	3.42003	3.50751	15.3143
10.6309	3.43621	3.26893	16.1
10.2927	3.49338	3.4406	13.7061
10.1936	3.58491	3.22453	16.0616
10.6489	3.65888	3.56217	14.3311
10.7057	3.52077	3.41623	14.0426
10.4404	3.38214	3.40271	14.957
9.47601	3.57615	3.56637	13.5008
9.95671	3.38941	3.51425	17.2845
11.2248	3.33511	3.73812	15.664
10.3783	3.71723	3.35264	15.9079
11.2281	3.66702	3.46798	17.3299
9.24838	3.36743	3.38161	17.1108
9.12182	3.55995	3.33043	17.9441
10.7184	3.37628	3.20963	16.2553
8.80828	3.48409	6.1452	15.8664
10.7702	3.42599	3.22287	18.6452
9.58833	3.48152	3.48083	15.2155
7.3396	3.29426	3.83643	18.4329
9.2245	3.54956	3.35208	17.0682
10.1957	3.45909	3.19016	16.8577
11.4432	3.47093	3.37837	18.0195
10.1954	3.3317	3.48203	20.3462
10.4907	3.55273	3.34629	19.4805
10.0092	3.31983	3.52892	20.2482
10.588	3.39769	3.40332	19.7783
9.53039	3.40637	3.23447	18.8268
10.6573	3.33891	3.23328	18.9167
11.1115	3.31125	3.52966	18.5902
11.2409	3.4848	3.44282	19.3974
9.68575	3.46885	3.2967	16.5399
10.48	3.67316	3.71486	19.5799
8.30298	3.56334	3.49002	19.8283
6.44569	3.4135	3.44936	19.6145
9.53802	3.60499	3.14498	19.8061
9.3371	3.58912	3.30378	18.2053
7.75974	3.52242	3.27452	20.8306
6.43373	3.31064	3.50601	21.975
7.54016	3.43914	3.35695	19.66
10.2166	3.118	3.24286	19.3245
10.3744	3.45091	3.59262	21.0525
10.801	3.46192	3.55547	21.0665
10.5332	3.49809	3.28205	19.8853
11.5799	3.38928	4.08116	19.5593
8.34723	3.49906	3.52976	18.6909
9.63337	3.63742	3.31374	19.5876
9.21906	3.30108	3.31912	20.6397
4.83374	3.49614	3.3306	19.1573
7.91101	3.57685	3.59852	20.5268
4.98243	3.409	3.26584	20.7514
5.52971	3.25373	3.51768	20.9035
10.6246	3.41353	3.63	20.8614
8.42213	3.5245	3.43602	18.8778
9.27075	3.16932	3.32855	19.5836
7.73399	3.82411	3.4662	19.5292
5.67963	3.36159	3.46275	20.0655
5.46416	3.42728	3.23113	18.684
5.5807	3.42732	3.80501	20.0426
8.32477	3.5108	4.0077	20.8653
7.00544	7.54324	3.3228	20.7634
9.33498	3.91058	3.38694	19.0445
8.13367	4.0132	3.36119	20.1352
8.14241	4.03328	3.19634	19.2266
4.66646	3.77569	3.12983	18.1386
3.62863	4.19789	3.30579	18.1268
4.04201	3.82906	3.40063	18.1109
5.89452	6.18777	3.18945	17.4576
5.91562	3.83021	3.40761	17.4763
10.2819	3.98306	3.1285	21.081
7.24023	3.85256	3.35412	18.2581
7.25456	4.06558	3.82425	19.833
7.11215	3.12532	3.50944	21.6923
6.23107	5.26729	3.36223	21.064
8.99245	5.73846	3.29424	19.5446
4.98213	4.07625	3.17316	18.4155
5.82891	6.03261	3.3876	20.6468
4.64381	7.19742	3.42446	20.3517
8.80192	6.12458	3.34194	18.6187
5.51889	3.77908	3.39962	19.3181
4.82254	4.29568	3.47353	20.0196
5.15126	4.04538	3.46924	20.2244
5.53551	6.24316	3.1659	18.6294
5.3561	4.08076	3.46725	19.9537
3.75423	4.16776	3.29521	18.7877
5.39917	3.99	3.25387	19.7603
6.54095	4.04448	3.2222	19.0777
5.68917	7.86097	3.35261	20.9144
3.89248	3.62965	3.51234	20.04
5.00424	3.62125	3.42166	19.7375
3.59985	3.35497	3.35222	18.5685
3.53273	3.6661	3.38167	20.1872
3.32851	3.64693	3.35623	19.8598
4.13285	3.61977	3.19559	19.6775
5.36485	3.4892	3.45759	18.461
5.74228	3.72524	3.68211	18.4925
8.78929	3.76492	3.28444	20.3341
6.12668	3.27075	3.30364	20.3013
3.34804	3.87889	3.25307	19.2027
6.99728	3.34697	3.19753	19.4633
8.76387	3.30471	3.07677	21.3382
5.19294	3.3158	3.39207	20.0971
5.27726	3.58935	3.20231	19.3138
5.31772	3.27478	3.50785	20.6356
6.06114	3.12861	3.39273	20.3294
6.19089	3.39003	3.55867	17.9262
4.1241	3.48771	3.24377	17.1485
5.80697	3.34225	3.53205	18.0694
5.86254	3.43276	4.35023	17.7362
3.79238	3.38427	4.62431	21.6842
4.1117	3.59446	3.39244	17.6084
4.38904	3.5424	3.30524	17.6861
3.85198	3.50024	3.33973	17.8785
3.50648	3.55771	3.38121	20.1811
3.25896	3.47288	3.25807	19.1623
5.54485	3.3245	4.71497	16.5955
3.50087	3.50142	3.58549	19.338
3.74712	3.35597	3.42249	18.117
3.59234	3.38605	3.74306	17.7635
4.42079	3.51519	4.15781	18.8497
3.44431	3.38025	3.25679	18.904
3.95095	3.49316	3.63622	22.7553
4.95352	3.66129	3.70505	17.9533
5.34171	3.46833	3.886	21.6619
3.95729	3.42363	3.23512	22.0886
8.56039	3.39118	4.145	18.9815
4.49629	3.48995	3.95688	21.7557
3.97099	3.34561	3.40338	21.7322
4.84238	3.54886	3.61246	18.1362
3.51206	3.65115	3.64919	20.255
3.43745	3.33158	3.78562	20.0447
3.29025	3.35656	3.25117	20.5213
3.87994	3.42299	3.3905	21.6468
3.61975	3.34714	5.3465	23.8346
3.5416	3.74788	6.86705	23.0861
3.84126	3.28215	6.48649	21.5259
3.17113	3.35067	4.32271	22.2614
4.04323	3.3539	3.17308	21.08
3.2012	3.59779	3.59324	20.1519
3.41842	3.52712	3.38333	20.3878
3.49289	3.15531	4.03508	21.2414
3.2802	3.47994	3.69739	20.3405
3.29028	3.52792	3.24859	19.8877
3.64188	3.43084	4.02347	21.1105
3.27154	3.66349	3.99226	18.4458
3.35628	3.54611	3.97559	20.4376
3.12775	3.51554	4.17922	21.6965
3.6568	3.50501	4.00272	20.0592
3.32485	3.43678	3.30294	18.8083
3.34067	3.40044	6.00455	18.2247
3.31351	3.32996	5.22665	22.7103
3.44994	3.48486	3.76639	18.4955
3.30558	3.42964	3.64478	19.4464
3.39596	3.42432	5.38629	20.7241
3.67328	3.43189	3.87156	20.1179
3.66597	3.41418	3.50095	19.0246
3.65893	3.63051	3.36385	20.1517
7.46242	3.27008	3.249	21.8402
3.30492	3.40015	3.81274	24.9687
3.45397	3.52291	3.33817	22.4404
3.55305	3.4314	3.6372	20.1387
3.52621	3.46754	3.45961	21.9405
3.67875	3.3029	3.73012	19.8013
3.35139	3.59358	3.62726	20.1581
3.52756	3.21688	3.56225	18.0297
3.40221	3.35204	3.39214	18.1979
3.404	3.62031	3.43888	19.7141
3.626	3.43633	3.2344	18.388
3.87073	3.65379	3.81655	18.6185
3.96158	3.21885	3.33819	18.8804
3.32141	3.49739	4.09587	18.131
3.32459	3.56041	3.76834	17.2085
3.33187	3.49934	4.01803	19.4662
3.4562	3.48191	3.76131	15.3896
3.52751	3.1871	3.70595	16.6452
5.73816	3.3082	3.96502	18.8272
4.02623	3.32657	4.03089	20.3233
3.41043	3.27648	4.21442	19.7629
3.41557	3.55037	3.38333	18.3135
3.31809	3.4387	4.33989	19.34
3.62906	3.31984	3.57284	21.2817
3.64422	3.37161	3.57415	20.4926
3.32363	3.39078	4.18389	19.6164
5.90027	3.49194	3.52315	19.8658
3.9944	3.59748	4.21841	20.2447
3.45836	3.46195	3.61231	19.6344
3.35414	3.23878	3.97126	18.4084
3.50419	3.80305	4.10982	20.7627
3.59257	3.33955	3.91006	19.8567
3.65695	3.6057	3.48604	18.911
3.66446	3.41495	4.04135	18.7038
3.32558	3.80769	4.27525	18.4467
3.66056	3.4416	3.64069	18.111
3.46389	3.90204	3.61199	18.0501
3.57867	3.61598	4.00401	19.6245
3.24249	3.46112	5.99334	19.5113
3.40604	3.53629	3.71048	21.3253
3.44698	3.52284	3.90792	18.7798
3.6783	3.41816	4.14529	20.4267
4.29609	3.49355	4.15016	18.5204
3.54811	3.51797	3.23999	19.7578
3.8012	3.66335	3.36667	19.3643
3.55614	3.77742	3.16095	19.665
3.48082	3.65761	3.18681	21.7285
3.33134	3.61855	3.5563	18.258
3.29771	3.15894	3.65087	18.6067
3.34212	3.61725	3.28095	20.969
3.48717	3.45861	3.62852	19.0319
3.15406	3.17092	3.54518	17.4483
3.79338	3.52118	3.46878	21.1857
3.4184	3.48737	3.29116	19.1557
3.60695	3.29758	3.44588	18.0013
3.53458	3.33184	3.80006	19.3085
3.31838	3.26248	3.28892	18.1886
3.52469	3.40936	3.13046	18.8118
3.50375	3.47433	3.28594	17.7442
3.32279	3.43724	3.55165	20.4824
3.48157	3.47543	3.29213	16.9168
3.52331	3.53681	3.10066	19.7262
3.63281	3.34333	3.48346	18.9928
3.46494	3.4117	3.391	17.7317
4.055	3.45781	3.97784	18.8278
3.54547	3.41696	3.5553	20.2573
3.79276	3.20971	6.32893	19.8394
3.62561	3.38859	3.94083	19.9114
3.71734	3.48975	3.56305	22.5265
3.3718	3.24822	3.51526	19.6594
3.20919	3.48839	3.51536	19.4424
3.42384	3.62734	3.33458	20.5117
3.37345	3.44935	3.43611	20.4648
3.52427	3.22298	3.19101	19.0538
5.40049	3.58933	3.71377	18.7405
3.53384	3.33428	3.16296	19.29
3.89372	3.51709	3.3203	19.5053
3.4861	3.6781	3.38037	21.7865
4.83848	3.24131	3.37322	20.7685
3.73303	3.40807	3.35739	19.8053
4.86005	3.90233	3.28241	19.7276
3.88583	3.41317	3.3088	17.3778
3.49954	3.60045	3.28349	18.5463
3.27591	3.41358	3.19434	18.0926
3.33903	3.9588	3.19722	19.4613
4.00923	3.56798	3.1613	20.1365
3.36873	3.46115	3.50276	22.5651
3.64798	3.73793	3.50328	19.0692
5.8499	3.85827	3.69357	18.9436
4.95236	3.39533	3.28609	20.8739
3.28221	3.61128	3.89806	19.6448
3.71141	3.74939	3.52327	18.7622
3.33102	3.56306	3.49911	18.6017
3.39562	3.64014	3.91554	20.715
4.99374	3.59191	3.4608	20.3099
3.57038	3.48769	3.50772	18.0047
3.93361	3.59973	3.34841	20.6471
6.13797	3.58159	3.64067	18.6308
3.1897	3.43194	3.4851	19.7879
3.69157	3.572	3.44987	19.6064
3.19108	3.59207	3.25762	17.4247
4.30002	3.4565	3.55197	19.4659
3.5751	3.376	3.3339	17.225
3.47641	3.4852	3.28654	18.2027
3.95067	3.31436	3.28617	19.3923
3.7851	3.5486	3.29826	20.1933
3.71684	3.49984	3.24075	18.8812
3.20938	3.44559	3.33168	19.5885
3.373	3.62552	3.26259	19.2434
3.30386	3.56254	3.57097	20.1972
3.38077	4.06007	3.31656	18.6831
3.55829	3.76874	3.22182	18.5461
3.27382	3.82368	3.2726	19.8768
3.87232	3.61719	3.50063	18.6543
3.48913	3.6803	3.27846	18.0006
3.3246	3.66368	3.30926	19.1
3.55938	3.41054	3.27855	21.3639
3.5756	3.53999	3.47641	18.0427
3.47629	3.66221	3.28052	19.2889
5.70329	3.52755	3.38805	17.7715
4.68484	3.53912	3.38959	18.9342
3.5989	3.23614	3.48405	18.3669
3.55548	3.41058	3.71738	17.9667
3.16306	3.31888	3.63111	19.3437
3.41452	3.47765	3.40711	18.2592
3.27129	3.31848	3.44295	20.0245
3.83189	3.39425	3.09159	20.1337
3.91589	3.7816	3.46102	19.3016
3.35635	3.47506	3.23602	18.5855
3.2931	3.78041	3.33872	18.3375
3.31887	3.57185	3.29061	17.0422
3.4241	3.27909	3.3326	18.1796
3.47037	3.41249	3.27484	17.9484
3.50933	3.15181	3.56379	21.6778
3.43326	3.40191	3.56902	20.25
3.38551	3.3999	3.15911	21.8868
3.5716	3.141	3.29287	20.539
3.54177	3.54032	3.59133	18.8483
3.30009	3.39147	3.29917	20.1727
3.37429	3.30627	3.25923	20.9505
3.52462	3.47099	3.35155	21.1851
3.83522	3.49294	3.32175	20.9473
3.34607	3.45451	3.63714	19.7498
3.30935	3.35598	3.45064	20.728
3.6515	3.63106	3.14635	18.1909
3.25032	3.44884	3.23693	18.4191
3.15091	3.49849	3.30953	18.2824
3.42201	3.40496	3.45361	20.093
3.17271	3.3665	3.20327	22.5598
3.52868	3.64166	3.23782	21.9444
3.59384	3.64673	3.73508	20.5231
3.29609	3.37037	3.43885	20.3837
3.44146	3.50373	3.40275	18.9015
3.32791	3.671	3.57213	20.8844
3.46794	3.34195	3.37416	16.979
3.81444	3.56258	3.09608	19.0014
5.58294	3.32987	3.25983	21.6164
5.7474	3.58354	3.34378	19.6604
3.41403	3.46101	3.59312	18.5922
3.39667	3.40389	3.59649	20.6041
3.32838	3.57841	3.32819	19.106
3.47245	3.18083	3.35145	18.6361
3.48949	3.36627	3.27136	18.203
3.20742	3.31946	3.5913	20.5492
3.55699	3.57775	3.5949	18.6949
3.46357	3.29699	3.18986	19.2247
3.46971	3.22946	3.37184	19.5453
3.42312	3.57757	3.83664	20.7328
6.54291	3.53333	3.59181	20.6877
3.8796	3.3779	3.57168	21.0196
3.33476	3.39891	3.57852	19.383
3.22493	3.76511	3.38165	21.2091
3.36818	4.14628	3.19463	20.6445
3.51344	3.45597	3.55563	19.9147
3.28478	3.07431	3.52875	21.0449
3.67116	3.55958	3.48231	18.6187
3.39296	3.44414	3.39578	18.8321
3.25687	3.38955	3.44852	18.5645
3.35872	3.52314	3.17247	19.5623
3.6399	3.72124	3.34881	19.9485
3.43461	3.23068	3.20609	19.5447
3.56966	3.75012	3.36186	21.3867
3.36669	3.78556	3.39997	17.8365
3.21787	3.72184	3.48714	19.8105
3.29729	3.4922	3.2807	19.8869
3.35848	3.43985	3.45539	20.5475
3.35531	3.62098	3.44665	20.1475
3.2793	3.40102	3.66402	18.8527
3.45824	3.36418	3.2219	19.6051
3.4011	3.57484	3.59757	18.7625
3.20235	3.56999	3.60924	19.2422
3.22932	3.51374	3.64508	19.44
3.74835	3.26846	3.65834	20.1493
5.27781	3.69349	3.57774	19.1254
3.57606	3.37952	3.10182	18.4149
3.28963	3.48049	3.754	17.8858
3.44451	3.42803	3.35709	20.9173
3.68008	3.41181	3.3402	19.2201
3.5743	3.61505	3.38192	19.5545
3.346	3.78732	3.65186	20.1868
3.31994	3.71791	3.53396	20.137
3.13472	3.64629	3.49191	19.2752
3.27246	3.48372	3.28636	19.0656
3.27239	3.61682	3.65958	19.009
3.31411	3.53119	3.26131	19.8824
3.4615	3.53806	2.99673	20.9609
3.37131	3.46679	3.32797	19.1518
3.36514	3.23835	3.27768	19.238
3.37824	3.37034	3.39498	19.2146
3.35759	3.4733	3.37522	19.3688
3.64758	3.86899	3.30879	20.7142
3.27504	3.62781	3.67402	21.3663
3.44525	3.9142	3.62195	19.9528
3.30323	3.86187	3.36097	19.6449
3.38021	3.70709	3.33714	18.6141
3.39234	3.61461	3.32715	20.1035
3.44732	3.47799	3.4545	19.6768
3.50669	3.45346	3.59141	21.6417
3.29015	3.38374	3.2623	22.7254
3.37844	3.21168	3.20879	21.5437
3.5058	3.52088	3.23823	18.6124
3.8656	3.67747	3.38222	19.1968
3.33462	3.62499	3.30747	18.7789
3.58564	3.37545	3.17213	17.2615
3.60036	3.30062	3.18325	17.3696
3.51366	3.33623	3.40078	20.5106
3.29316	3.27191	3.60934	17.5804
3.19421	3.4462	3.9545	18.6962
3.4483	3.46329	3.88907	15.8513
3.75416	3.13364	3.28222	17.3026
3.54312	3.28788	3.48914	19.2816
3.6024	3.45783	3.35155	16.8853
3.32579	3.72799	3.58943	18.52
3.34296	3.36669	3.90392	19.8276
3.20656	3.19765	3.58948	20.0984
3.41662	3.34512	3.48555	19.5425
5.4416	3.46759	3.57231	19.7738
3.56113	3.24983	3.47804	18.296
3.24661	3.55169	3.35863	17.548
4.58284	3.49322	3.36359	18.5962
4.97503	3.38604	3.37494	18.5402
3.71583	3.31382	3.54719	18.8238
3.55378	3.8027	3.85726	18.0933
3.47859	3.71205	3.1855	18.7594
3.3359	3.29675	3.23512	18.7226
3.84179	3.34715	3.2726	20.4839
3.41909	3.5699	3.6472	19.0572
3.53661	3.36495	3.32688	17.7775
3.44098	3.32952	3.73482	18.5526
3.41709	3.42263	3.96006	17.9542
3.37438	3.539	3.75767	17.1718
3.38618	3.41229	3.68604	17.3022
3.51621	3.32642	3.43896	15.9787
3.32964	3.44878	3.40592	17.4594
3.40143	3.33742	3.4399	18.3964
3.46396	3.24983	3.42585	16.4746
3.80195	3.45158	3.24501	16.4068
3.43287	3.12693	3.37371	17.4988
3.30984	3.43817	3.44799	17.5763
3.4954	3.21368	3.75422	14.7922
4.20168	3.43089	3.61786	17.1568
3.42124	3.17749	3.19734	17.459
3.38459	3.65625	3.3754	16.3591
3.79128	3.41907	3.23482	15.3214
3.55847	3.19158	3.42603	15.7346
3.98005	3.35781	3.53601	16.3933
4.32251	3.33281	3.57461	15.8922
3.36674	3.37347	3.40168	16.88
3.4384	3.35504	3.38826	17.3818
3.77324	3.44214	3.71334	16.8716
3.53233	3.55305	3.20409	18.8715
3.44726	3.7594	3.19032	19.2022
3.78035	3.70743	3.41276	17.4379
3.57428	3.40131	3.28003	19.2327
3.7988	3.66531	3.35873	18.5526
3.57963	3.87703	3.34165	19.0086
3.30433	3.5599	3.55827	19.0688
3.31549	3.59252	3.39071	17.0362
3.48652	3.77052	3.62476	18.4736
4.28045	3.40631	3.50854	18.0283
5.41373	3.48427	3.36302	20.1592
5.763	3.54938	3.5059	20.7095
7.74251	3.82572	3.42255	20.5877
7.32394	3.78155	3.33937	20.1582
8.31988	3.94524	3.50143	18.8289
5.74222	3.86091	3.73424	17.3696
5.61288	4.18121	3.68752	18.4784
12.1107	3.4097	3.59118	19.3994
8.9101	3.96477	3.61965	17.785
5.67039	3.64342	3.66789	18.3934
7.08273	3.44736	3.50355	18.9036
10.3971	3.59299	4.07487	18.2176
9.97704	3.89791	3.57515	18.582
7.14759	3.77013	3.51068	18.2565
7.47158	3.59502	3.41048	21.0123
3.3073	3.66105	3.75238	21.3527
3.52787	3.41652	3.42839	21.015
3.38571	3.54217	3.57151	19.5942
3.44158	3.64714	3.72748	19.846
3.29525	3.18918	3.65294	20.0483
3.50276	3.73033	3.75674	20.2292
3.49557	3.91102	3.76918	20.1029
3.30262	3.95792	3.32461	20.6436
3.26222	3.61334	3.4056	19.9549
3.40258	4.17173	3.37017	20.836
3.52819	3.58243	3.36099	22.4578
3.26025	3.48262	3.44156	20.7715
3.33195	3.58888	3.34051	19.6479
3.45198	3.35635	3.42987	23.0989
3.50726	3.76885	3.34695	21.4576
3.33723	3.56801	3.43216	21.8061
3.32726	3.71054	3.50943	21.9671
3.9105	3.49046	3.5773	21.9038
3.39224	3.72015	3.40759	21.2745
3.27874	3.8952	3.353	18.1235
3.54244	7.1994	3.24305	19.2299
5.36568	6.28931	3.48856	17.9351
3.67387	3.41476	3.64595	18.6527
3.92166	3.26365	3.43409	18.255
3.41786	3.15044	3.3537	16.4776
3.34867	3.36252	3.26504	18.1
3.52071	3.35299	3.14922	19.4457
3.21337	3.31984	3.38511	20.253
3.5269	3.31341	3.16218	19.5663
3.58132	3.46469	3.23335	22.019
3.64824	3.33868	3.57315	18.4746
3.31798	3.30039	3.65521	20.8491
3.36627	3.41622	3.54075	18.3359
3.51825	3.81336	3.39066	19.3524
3.38688	3.68512	3.29383	19.8142
3.46505	3.69751	3.69347	18.4615
3.40733	3.52631	3.48018	20.0795
3.51694	3.23535	3.84383	18.7951
3.3324	3.43019	3.56861	19.1102
3.42034	3.69866	3.28756	16.8531
4.40832	3.62311	3.38897	21.2726
3.56737	3.45961	3.40476	18.765
3.31223	3.40074	3.30706	21.817
3.31834	3.62179	3.69771	21.8921
3.20746	3.54758	3.25143	21.1513
3.18046	3.33877	3.21213	21.5661
3.36043	3.77738	3.22835	20.1198
3.32718	3.76921	3.68844	19.5737
3.45059	3.51823	3.46227	20.5249
3.57639	3.46206	3.6414	18.6938
3.38169	3.3596	3.32557	18.2366
3.45245	3.61302	3.49466	18.2748
3.3332	3.46534	3.7897	18.9797
3.86178	3.67993	3.49345	18.2213
3.57223	3.20732	3.44996	20.3587
3.77267	3.28259	3.37984	21.3431
3.26266	3.58666	3.49514	19.5633
3.37795	3.25617	3.42212	20.0812
3.30142	3.50524	3.40444	19.8482
3.46141	3.74595	3.59761	17.0034
3.49402	3.46844	3.86721	18.755
3.42617	3.59106	3.35442	17.89
3.43051	3.67471	3.38724	20.342
5.20059	3.52207	3.44862	22.2242
3.25959	3.58397	3.19688	21.5075
3.14478	3.45984	3.40852	21.1683
3.42411	3.40802	3.24841	18.6726
3.37925	3.35087	3.60769	20.0834
3.47203	3.4764	3.25264	21.7921
3.46752	3.3615	3.35373	20.3729
3.28235	3.5783	3.15281	21.084
4.08741	3.38801	3.26634	21.9653
3.42862	3.53992	3.52656	21.3598
4.70983	3.65803	3.4864	21.9882
4.13162	3.4683	3.3719	21.7817
4.14382	3.39531	3.20989	19.8631
3.18129	3.63556	3.39302	19.7184
3.21786	3.50477	3.3806	22.3868
3.91238	3.49539	3.5182	21.0582
3.39035	3.75635	3.37892	20.8352
3.24414	3.51525	3.36385	19.4676
3.95082	3.6336	3.43038	20.8466
3.51404	3.67297	3.32701	21.2164
3.45394	5.89604	3.15812	22.7444
3.44952	3.54148	3.5248	21.9826
3.51417	3.54926	3.23787	21.6205
3.51711	3.72354	3.3362	21.349
3.49059	3.43565	3.2866	20.9619
3.53964	3.40733	3.18411	20.5667
3.35805	3.57554	3.2669	20.2271
3.3757	3.67743	3.41855	22.2124
3.69796	3.75417	3.66499	20.3556
3.56288	3.49166	3.24846	20.2618
3.29868	3.82462	3.28125	21.8717
3.4841	3.41984	3.2394	20.1696
3.62575	3.6063	3.36489	20.4339
3.50944	3.46012	3.35616	21.0541
3.29029	3.37811	3.74691	20.9709
3.55983	3.52099	3.42686	21.4311
3.5497	3.38723	3.34984	23.1066
3.2141	3.58638	3.28404	21.3833
3.59725	3.36377	3.64216	21.7013
3.37393	3.52627	3.57337	22.2353
3.41671	3.48008	3.90575	22.2341
3.15678	3.15445	3.7576	22.0335
3.56293	3.31098	3.87221	22.4725
3.47433	3.43679	3.3106	20.933
3.49299	3.45212	3.61819	20.7576
3.39569	3.33768	3.44054	20.9687
3.31905	3.45898	3.45234	20.034
6.35051	3.43676	3.48369	23.7327
5.67128	3.18492	3.49145	23.6243
3.87911	3.44032	3.67626	22.0168
3.43947	3.48646	3.46945	20.6212
3.54876	3.55811	3.0811	21.4945
3.5103	3.73431	3.39184	22.7239
3.49097	3.17116	3.17348	19.8579
3.33577	3.35531	3.33579	22.8088
3.65208	3.26847	3.33979	22.1192
3.62593	3.3459	3.56523	21.4123
3.46704	3.36967	3.8208	19.8934
3.27464	3.44237	3.5169	22.9766
3.38852	3.30258	3.34219	22.8992
3.33304	3.23098	3.48889	22.5876
4.1082	3.34199	3.71813	23.9518
3.18705	3.22574	3.30402	22.6083
3.37338	3.42926	3.74756	23.2541
3.40479	3.34738	3.48243	21.1952
3.24745	3.30082	3.36798	22.2104
3.40636	3.28114	3.37677	23.2774
3.39154	3.30965	3.65084	21.2865
3.45539	3.44012	3.88676	22.0967
3.6364	3.10774	3.37719	21.8139
3.43717	3.28089	3.40197	24.9732
5.9115	3.4129	3.55073	21.7815
8.03235	3.55377	3.28356	20.9568
5.35988	3.29001	3.48942	26.1241
8.32326	3.50945	3.42793	23.455
5.71529	3.18165	3.47329	23.127
3.30883	3.62227	3.33296	23.3637
3.3969	3.54804	3.41921	22.7188
3.32678	3.42034	3.49517	23.044
3.19194	3.3779	3.70148	22.739
3.30154	3.54674	3.52525	21.8632
3.69765	3.46907	3.68641	23.0332
3.23812	3.63921	3.36829	23.4574
3.37332	3.33624	3.20178	22.0846
3.14112	3.45086	3.57746	23.6715
3.43216	3.67177	3.59036	23.2109
5.72762	3.17578	3.72259	23.8528
5.68361	3.58683	3.32946	23.4216
4.03809	3.55934	3.49097	23.0097
8.06429	3.40984	3.16856	21.7493
5.76868	3.51364	3.30831	22.4153
4.84929	3.3713	3.68822	22.9484
3.19326	3.61211	3.42174	22.3664
5.3353	3.59975	3.41176	22.8177
4.31345	3.3229	3.42632	22.0418
5.91921	3.57532	3.74514	21.8342
7.17767	3.58633	3.44853	22.4638
7.4472	3.2955	3.39436	21.6682
3.30802	3.34079	3.44565	22.1781
3.46787	3.6419	3.84858	22.5804
6.39142	3.56233	3.83756	20.2721
3.32618	3.60902	3.31051	21.2953
3.42686	3.61635	3.2667	20.0355
3.51595	3.67257	3.4137	18.9625
5.89741	3.5007	3.44207	18.8904
3.72717	3.76996	3.26524	20.0814
3.70439	3.59708	3.28278	19.1459
4.24595	3.39304	3.13581	22.2645
3.94811	3.33471	3.28848	21.3482
3.63997	3.19044	3.20447	20.5415
3.60877	3.64464	3.47268	18.8958
6.07991	3.34798	3.39171	19.5812
3.55373	3.29064	3.22728	23.5147
3.60006	3.50934	3.26088	22.2341
3.69271	3.42081	3.15531	25.1386
3.25298	3.4829	3.22989	25.0713
3.39426	3.48981	3.38506	20.9217
3.35782	3.50607	3.51637	23.9613
3.85625	3.44546	3.18799	20.1102
3.60499	3.37558	3.52293	23.7381
3.62533	3.24681	3.51801	23.4191
12.0273	3.23242	3.29492	25.5246
13.9796	3.20516	3.28054	22.6073
7.42641	3.55141	3.25471	25.6741
3.83761	3.74222	3.31382	24.8697
3.92563	3.63046	3.63168	25.7725
3.5992	3.40226	3.3111	22.2012
3.57794	3.56492	3.22283	24.1795
3.87058	3.57851	3.43355	22.9708
3.77658	3.56271	3.38835	23.5871
3.60673	3.51416	3.18652	22.477
3.90088	3.44659	3.32922	23.7631
3.29359	3.36102	3.76258	22.8067
3.29476	3.30239	3.43287	23.2583
4.08712	3.69223	3.34752	20.016
3.92313	3.42482	3.14007	21.0379
3.46362	3.4431	3.31242	21.1642
3.37769	3.4448	3.30734	23.2364
3.42698	3.43716	3.88554	20.9698
4.0255	3.14689	3.2888	24.0769
6.59165	3.30667	3.26047	21.8211
6.69138	3.64149	3.51165	22.2925
4.19594	3.49134	3.47744	23.5673
4.05961	6.49056	3.52599	23.2745
4.24929	5.88647	3.56595	23.478
3.76545	3.49961	3.58282	23.4222
3.81551	3.34934	3.423	23.4389
3.5473	3.2786	3.43286	27.8057
3.46486	3.41059	3.45633	24.2448
3.96566	3.40068	3.48245	23.3966
3.27548	3.67414	3.42132	22.7376
3.35493	3.61122	3.33219	21.02
3.44374	3.2933	3.35782	21.4769
3.52098	3.44733	3.45712	22.1115
3.41716	3.73552	3.22684	22.9906
4.04699	3.67244	3.23815	23.3124
3.62331	3.44375	3.28828	22.3596
3.50059	3.56191	3.2057	24.8171
3.50812	3.52229	3.3934	25.3639
3.58589	3.56405	3.28946	21.7333
3.37408	3.47233	3.35863	25.3477
3.26457	3.51967	3.27451	23.0419
3.97383	3.47606	5.09425	25.1058
3.43939	3.61333	3.77264	22.455
3.93785	3.54436	3.40743	23.7976
3.39572	3.60354	3.18793	24.0871
5.33675	3.40318	3.18514	25.8762
5.33286	3.35354	3.27599	23.6052
3.52883	3.47519	3.2476	24.2125
4.04175	3.71825	3.35082	23.5519
3.46604	3.64327	3.42539	24.1593
3.38093	3.40717	3.61758	26.3478
3.49956	3.61057	3.5605	25.7545
3.73273	3.41444	3.38717	21.2529
3.66394	3.54691	3.23621	24.0451
3.96764	3.4826	3.34647	23.1886
3.46461	3.49928	3.4677	23.8545
3.33098	3.49805	3.37086	23.8373
3.54818	3.22872	3.47196	23.192
3.39601	3.72244	3.34386	25.0545
3.5913	3.48272	3.5611	22.9319
3.55853	3.43799	3.59181	23.1646
3.58311	3.55411	3.56968	24.9139
3.41365	3.47841	3.2929	24.0173
3.46013	3.54609	3.56699	22.2721
3.44142	3.53143	3.46094	21.9239
3.32502	3.42335	3.42216	21.953
3.38032	3.34044	3.71874	21.6422
3.35155	3.31258	3.65761	25.1888
3.42532	3.32412	3.32725	24.101
3.54383	3.40475	3.86278	25.6706
3.33266	3.24846	3.27347	24.6226
3.29121	3.47938	3.4884	23.5809
3.62118	3.27824	3.61743	25.0949
3.24014	3.44006	3.97141	25.0858
3.69045	3.26491	3.54683	24.4646
3.85536	3.66498	3.60463	24.7668
3.18623	3.50012	3.84558	23.9061
3.56095	3.45274	3.50601	23.8421
3.73889	3.42295	3.78244	21.1938
3.41515	3.46184	3.70872	20.5919
3.57673	3.42114	3.83275	19.6563
3.21417	3.22438	4.02112	20.5569
3.50795	3.24164	3.79035	20.6219
3.34595	3.62438	3.2921	21.1489
3.78245	3.37384	5.53913	19.9556
3.76369	3.48096	5.74495	21.6584
3.29092	3.1786	5.64115	21.6234
3.59624	3.55416	5.31075	21.2912
3.52973	3.19991	5.83719	25.1578
3.98785	3.1782	5.69657	19.3823
3.855	3.58497	5.83731	21.3248
3.82782	3.47629	6.11437	21.952
3.85197	3.27322	5.90935	23.5366
3.15261	3.20447	5.35682	25.8001
3.46491	3.32087	5.37559	26.2868
3.38262	3.65854	5.2943	26.5216
3.51967	3.46646	5.82533	24.2557
3.61964	3.46431	5.7389	24.5256
3.61505	3.45516	7.00272	23.4445
3.5827	3.52491	5.90731	22.2019
3.69027	3.51605	6.4101	24.6168
3.32029	3.54313	5.69878	21.6518
3.31051	3.73186	5.9009	23.7505
3.23916	3.20782	6.82619	24.8085
3.74739	3.48761	5.88385	24.0979
3.26476	3.34678	5.98523	23.795
3.29365	3.26961	6.29776	22.5669
3.271	3.21131	6.47729	22.468
3.3353	3.55723	6.33285	26.8051
3.4751	3.59029	6.14539	27.7762
3.45084	3.73541	6.66277	24.8207
3.23214	3.46307	5.73531	23.9617
3.77584	3.4708	6.05999	26.1212
3.4219	3.44994	5.68625	24.8756
3.84276	3.7572	6.24049	22.9994
3.43562	3.65675	5.91055	24.0537
3.27173	3.49862	5.8369	23.0899
3.30001	3.42827	5.95608	24.4653
3.48646	3.82352	6.14011	22.1679
3.41342	3.60484	5.83652	23.4959
3.38628	3.71186	5.67764	22.7583
3.61553	3.34501	5.73436	23.2574
3.61399	3.3778	5.87106	20.9452
3.19467	3.94088	5.69658	21.1882
3.48842	3.56839	5.59301	21.5989
3.26935	3.83089	6.45512	21.6759
3.451	3.42025	3.80065	23.8939
3.94625	3.40085	3.51801	21.0362
3.97685	3.72608	3.53319	21.4711
4.15728	3.44524	3.37404	20.6255
3.84663	3.68657	3.61051	18.8476
3.94022	3.64529	3.35111	21.8155
3.84454	3.73375	3.83283	20.8656
4.12851	3.51324	4.05455	20.4757
3.44648	3.46244	3.57487	20.1709
3.64764	3.86766	4.26762	18.0015
3.34715	3.27334	4.06934	18.1116
3.62935	3.67817	4.0361	20.4278
3.85718	6.04849	3.55095	18.6534
3.43258	7.96113	3.40367	18.9922
3.457	5.14657	3.65696	19.5609
3.51963	3.61627	3.60907	19.8056
3.33463	3.45339	3.77006	17.7487
[truncated: 318,905+ more rows]

## Sheet: Fig.3e
3.10343	15.1073	12.352	22.83
3.11494	13.4506	12.185	20.1095
3.60928	14.8245	12.4777	23.1945
3.35001	12.0041	12.4483	21.6988
3.2098	12.7037	11.557	23.8879
3.29151	11.7611	12.2249	25.2991
3.3913	10.3937	11.0075	23.3782
3.23255	13.0993	16.3002	25.6088
3.31291	13.2863	14.5662	25.4285
3.46342	12.0052	12.2128	26.1383
3.17523	12.6825	14.4227	26.1769
3.29838	14.0109	13.8791	25.7761
3.77224	15.049	13.2651	26.0223
3.31777	11.6578	15.1461	26.0599
3.55048	15.413	13.2214	27.4296
5.01922	13.0263	13.0755	27.3734
3.14914	11.4946	12.9729	25.5513
3.71572	11.8321	9.90126	26.6406
3.56299	13.1923	11.3985	26.6347
3.7058	12.9088	12.323	25.7256
3.23291	14.5744	10.9216	29.8534
3.76545	13.3974	12.8848	25.7636
3.79248	13.1219	12.5898	26.0483
3.55137	13.3245	13.0989	26.267
3.47843	11.3904	11.5569	25.5985
3.32406	9.46174	14.4295	24.6376
3.21486	12.1464	15.3907	26.8549
3.37869	13.2089	12.5931	29.6123
3.37256	11.3223	11.6079	24.7158
3.6223	12.3916	10.7681	26.447
3.26155	10.4768	10.3074	24.7667
4.12881	9.45477	12.1948	25.1836
3.69502	13.144	13.1039	25.2035
3.90089	12.0023	11.5133	26.5762
3.77902	11.9117	14.2315	25.8793
3.16389	12.8311	13.2372	24.1968
3.63755	10.5145	14.2672	26.901
3.63061	11.2685	13.9042	22.1321
3.63954	12.8335	16.8225	22.8146
3.44008	12.1476	17.9777	23.9924
3.24608	13.2859	14.4348	25.6439
3.13948	13.3065	14.9243	25.2078
3.40073	12.6592	12.1726	20.8356
3.22606	11.8592	13.5456	22.0491
3.4383	13.8436	15.271	21.0341
3.44698	10.6581	14.4043	23.3971
3.44621	13.031	12.9099	20.9986
3.47523	10.9846	12.1382	19.7715
3.41563	11.8971	11.9693	22.2124
3.21364	12.9386	13.0619	22.3318
3.52711	13.8249	13.0923	21.4292
3.36869	12.7986	13.334	20.974
3.93642	12.4152	13.1118	19.9744
3.47254	11.8052	9.58043	23.7381
3.42419	10.2101	15.3155	26.6834
3.81526	8.82423	12.3494	25.8415
3.60762	11.4216	10.3999	24.4512
3.1745	13.064	12.7782	26.5919
3.29844	13.283	11.5399	26.2469
3.31062	11.916	15.8723	26.8226
3.31064	14.0872	16.2646	24.9773
3.34952	12.9264	14.6931	23.0588
3.505	12.5166	13.1559	25.2958
3.37915	13.0587	11.8648	23.3144
4.09038	12.337	12.4508	24.7037
3.34019	12.093	11.1868	26.0868
3.33152	10.9005	12.4851	26.1778
3.46007	14.4596	11.7069	26.8551
3.26809	11.8555	11.1839	25.1365
3.36539	12.0834	14.7622	24.2823
3.9481	10.4819	9.90879	26.244
3.38574	8.36168	14.4472	24.6139
3.18654	11.2642	10.2654	24.7292
3.32838	11.332	14.1672	23.2293
5.5531	11.8579	10.8175	23.3439
3.597	12.3121	12.9232	23.026
3.43617	11.4058	9.91062	25.9197
3.3447	11.9671	12.1805	22.9712
3.74599	12.3947	13.2427	24.6986
3.96755	12.7935	13.2185	25.7826
3.31815	12.926	13.2939	24.231
3.39862	12.0077	11.7961	24.8368
3.83778	12.2505	12.9709	28.0223
3.4092	13.687	10.8989	25.1783
3.34871	9.90217	13.2062	24.7002
3.32423	11.5543	12.3648	22.9348
3.61406	11.9254	12.789	26.0587
3.5786	13.6711	12.2432	24.7025
3.72916	12.2407	11.0756	25.6493
3.51492	11.322	14.2963	26.5723
3.24436	12.5294	12.0783	24.3046
3.21807	12.4988	13.3805	25.4872
3.37765	10.2261	13.3948	25.7149
3.5831	12.562	12.4434	25.771
3.33458	10.9193	12.4797	28.0272
3.14788	12.0274	13.1028	27.6714
3.49484	11.6902	14.4265	24.6117
3.42605	12.2022	15.3257	26.3745
3.26514	12.4891	14.4245	25.1557
3.36135	13.8801	12.1408	24.2816
3.39237	11.3797	11.8904	25.0393
3.31923	13.0154	11.5658	26.5416
3.37181	8.90062	12.503	25.6017
3.4297	12.7969	12.6548	26.1489
3.24003	11.9823	12.4725	24.1818
3.15321	11.2276	11.6715	25.2579
3.32472	13.1288	13.547	24.5582
3.4255	13.2431	13.4693	26.1633
3.35878	9.81865	10.6749	23.1673
3.43662	13.0229	12.2598	23.5797
3.33925	13.6932	11.9723	24.8808
3.58045	13.3537	9.62873	24.949
4.05845	13.4256	11.7537	24.3814
3.60896	11.6955	12.2416	25.916
7.97324	13.05	12.5927	23.8803
7.77487	11.7119	9.53283	25.3139
3.61709	11.8483	10.2503	25.8743
3.61647	14.1801	9.80908	24.9059
3.23609	13.4146	9.18375	25.9907
3.44926	12.1913	11.5611	24.7109
3.09291	11.9278	11.6313	21.968
3.87918	13.3565	12.1215	24.4351
3.60934	12.6141	11.2926	21.8134
3.62158	11.8399	12.5341	24.2461
3.37891	12.2059	13.3167	26.3706
3.51484	14.0921	10.6711	28.5814
3.84277	12.4429	11.205	24.8767
3.3789	13.4405	10.7424	24.014
3.69574	13.6241	9.094	25.5142
3.28442	14.0484	10.3915	25.2561
3.44727	11.5129	14.2729	23.8212
3.53126	12.4649	10.1321	25.2235
3.75154	12.679	10.1801	27.4465
3.31032	11.4888	11.2189	23.8326
3.47503	11.8809	14.7562	23.3835
3.27069	11.6186	16.0014	21.1745
3.44981	11.9067	14.8439	23.7602
3.30724	12.2583	11.2631	25.2422
3.50864	11.945	11.3949	20.6411
3.41615	16.1999	11.9865	23.6195
3.4187	15.9261	13.9994	26.1347
3.43364	11.7538	14.5307	25.7996
3.32512	13.3915	14.5665	22.3668
3.42656	12.0329	12.3056	22.4339
3.74286	11.774	11.6252	23.1837
3.53286	11.5292	3.63656	24.2689
3.43212	11.8282	9.62432	25.4138
3.38173	13.0803	9.21825	24.8621
3.25744	12.2495	11.8624	24.1937
3.56195	13.0968	11.3775	24.5906
3.53679	12.6825	12.9025	23.6767
3.56063	9.98327	13.2396	27.0591
3.41357	12.4508	10.7288	26.3823
3.45309	13.3487	13.7486	25.6558
3.63634	11.689	15.6137	24.607
3.61934	12.0959	15.8601	24.0241
3.23007	12.1702	13.4701	27.5968
3.44455	12.5795	9.45241	26.1508
3.68356	17.4707	13.6411	25.6226
3.61517	11.9417	9.9022	21.887
3.39756	12.8597	9.40582	19.7851
3.82104	14.4603	10.315	24.2177
3.28574	12.8891	8.94982	21.6899
3.37739	12.2673	9.67249	19.5464
3.31558	11.9546	9.33489	22.3735
3.15064	15.0281	9.19202	19.918
3.40783	12.5006	8.70867	25.4453
3.48799	15.2005	9.19648	27.2723
3.61766	12.2248	9.34511	24.8624
3.62057	13.795	9.47953	24.0216
3.38233	11.7849	9.50101	23.9709
3.50418	13.9969	10.1589	24.2663
3.58276	14.3612	9.0942	22.8306
4.13778	12.7168	10.4005	25.0684
3.61491	11.802	11.9605	23.3744
3.44538	14.5144	8.55605	24.9436
3.54184	12.0203	12.8052	28.1956
3.72234	14.2354	15.7393	24.8005
3.57879	14.8402	10.2922	25.0551
3.39391	14.2158	11.813	26.1724
3.6149	14.7564	11.4025	24.6517
3.55726	13.2168	10.8491	25.8865
3.53068	13.3488	11.1171	25.8902
4.04756	13.9551	9.62435	24.9043
3.75197	14.5968	9.79764	24.0461
3.86215	15.2571	8.82457	23.9702
3.59891	12.7509	8.09966	22.1889
3.87951	10.3642	8.23513	23.6475
3.59825	11.1389	9.62011	22.1706
3.79836	9.79324	9.29678	20.182
3.91227	12.4487	11.0212	19.2655
3.61946	14.1329	9.86366	19.3611
3.77554	12.925	7.29491	23.8519
3.40406	14.0639	7.00657	24.2708
3.65486	14.7424	11.5134	26.9537
3.73579	15.2545	9.92083	29.5693
3.66434	13.2117	12.091	26.5858
3.29986	13.6612	11.6543	28.9538
3.82113	13.7642	9.99834	27.7036
3.52465	15.0065	9.87707	24.4371
3.36204	15.3278	10.905	19.5935
3.81196	14.9936	7.80806	18.6966
3.50288	11.6155	6.95334	19.2516
3.61367	14.3715	10.256	19.8074
3.78443	12.5528	12.5945	21.0223
3.43308	12.2007	10.3506	19.8122
3.48903	14.8225	10.0195	21.735
3.96294	13.7834	10.9337	21.7806
3.60608	12.1603	11.5105	17.0959
4.04266	12.7211	11.7193	18.0311
3.94397	14.8322	12.6375	22.0471
3.86309	15.533	12.3513	21.4398
3.84185	12.9771	10.165	22.8072
3.72269	13.5871	11.4507	23.1255
3.29416	13.3457	13.1869	23.0503
3.30603	11.5094	11.5763	26.8408
3.83007	14.4475	14.2391	21.6328
3.48682	14.9417	12.6555	22.7352
3.47196	15.3474	14.0231	20.3776
3.3761	14.1216	14.3453	24.1195
3.72748	14.3653	11.1063	24.1778
4.04777	12.3065	11.0632	22.9035
4.03778	12.5346	15.751	22.8692
3.41504	11.7911	12.2414	20.8725
3.55318	13.4051	15.2939	21.2649
3.56506	13.2464	13.8575	19.3646
3.27141	13.3834	12.6628	21.6012
3.98101	15.247	14.9824	21.7916
4.02573	12.3509	14.7121	21.95
3.24194	11.6213	15.3389	21.267
3.6163	13.0384	12.2842	20.5165
4.05187	14.8422	13.2921	20.2539
3.38096	12.8601	13.6658	20.4807
3.82127	12.717	13.4052	21.5406
3.8784	16.485	12.6711	21.8342
3.32328	13.6421	10.4923	19.4139
3.29213	15.5471	13.6596	19.4924
3.28251	12.2716	12.7151	20.8947
3.2567	14.4431	15.1961	19.2611
3.70973	15.2859	12.1047	16.8845
3.77219	13.9885	10.5968	19.422
3.65549	13.8662	10.2891	15.8673
3.39819	12.8174	8.48972	18.8509
3.59673	13.4149	10.6925	21.2477
3.60425	13.5882	10.8082	22.1275
3.56693	14.9366	11.315	22.0984
3.40921	13.8253	8.81634	20.7077
3.52891	14.494	14.0733	21.7456
3.63728	12.9805	11.5925	21.0026
3.61083	12.9126	10.5719	19.6074
3.91475	11.0699	9.6582	21.808
3.42239	13.3787	9.6872	20.03
3.5874	13.5416	10.4618	19.9155
3.72054	11.9851	12.0194	17.693
3.61616	10.452	11.2312	20.6964
3.28678	13.1746	11.3733	17.9219
3.89122	12.5776	11.7497	20.9808
3.585	11.7288	11.3933	20.6675
3.30718	13.5982	10.3408	21.1369
3.4398	11.9297	12.4568	20.3805
3.26986	13.349	11.0886	22.9339
3.46852	11.9589	11.4185	20.4614
3.21959	11.2577	13.6123	20.9591
3.86457	12.139	10.8132	21.408
3.27124	10.5726	13.6156	22.8878
3.56196	8.93098	15.1538	20.9273
3.47478	12.7489	12.8495	22.0485
3.15913	15.6216	14.4206	19.9955
3.38645	13.5352	13.0066	21.3363
3.4333	11.7083	11.8536	17.8885
3.81201	11.8835	13.6267	17.9139
3.73543	12.78	13.7277	19.0264
3.57421	12.2454	12.1074	17.7663
3.50349	11.5033	11.7522	21.2354
3.57225	11.4977	11.3602	19.9055
3.61601	12.3511	11.7043	21.6144
3.49527	12.7481	13.1127	20.909
3.70234	11.4949	10.6114	22.1627
3.2771	11.8065	11.4464	18.046
3.49299	10.2331	9.33518	18.8839
3.74126	12.1615	12.0196	20.8767
3.85665	10.7092	10.8055	20.5158
3.36385	12.5893	10.7671	20.9326
3.5166	12.6212	8.8958	18.9607
3.72442	10.728	13.7484	19.6037
3.75257	10.0943	13.7666	17.5646
3.68982	11.7956	13.3619	19.505
3.29445	11.287	13.4572	19.1837
3.60479	9.82989	17.3613	20.8346
3.80628	12.4938	13.6916	21.1192
3.77842	11.183	16.5955	18.9519
3.45213	8.91522	12.4246	16.1053
3.63914	13.9185	8.85045	16.3024
3.7985	12.0287	15.0353	17.654
3.25892	13.6773	18.069	16.4604
3.79966	13.5842	15.3309	18.4626
3.43124	13.2176	13.522	22.5189
3.60978	10.821	10.5937	19.7248
3.59925	12.7707	12.5261	23.2711
6.74114	13.6103	10.4633	27.4273
3.62863	13.7242	14.1125	22.8576
3.59192	13.3927	14.8454	22.4388
3.41117	12.9894	9.62027	20.0196
3.42785	13.1804	10.6961	20.9179
3.81098	14.0381	9.81058	18.3846
3.9389	13.3827	10.2293	21.9935
3.63673	11.0318	12.6966	20.0936
3.1967	13.0562	13.6791	22.2982
3.18611	11.658	9.39313	20.0292
3.31137	13.3561	11.7301	20.3188
3.27283	10.7762	11.2292	19.2597
3.26437	13.1422	14.1186	17.5741
3.19564	11.9109	14.5733	21.6239
3.7038	12.3159	11.9603	25.4283
3.27055	11.5104	10.1003	22.6039
3.39477	10.4468	12.4802	20.8163
3.27591	9.98831	11.3591	21.8539
3.89422	13.2285	9.3368	24.767
3.44014	11.4753	11.0376	20.8826
3.57156	12.2332	16.258	25.4009
3.3336	11.8969	12.9593	22.8793
3.25063	11.4163	10.9333	23.4866
3.40213	12.7586	11.6251	19.9637
3.09944	11.8391	8.52263	20.2428
3.28304	12.6678	8.95288	18.7396
3.38935	13.1527	11.3265	19.3176
3.1709	12.3013	16.0344	19.5766
3.30988	12.4724	12.6572	21.4589
3.66516	13.7368	9.95024	20.2869
3.65058	12.7989	12.2292	19.6959
3.77213	13.7559	11.4817	19.7985
3.96273	13.9761	12.4062	20.6708
3.20844	13.9613	13.5656	21.0935
3.16255	13.1699	11.7857	23.6067
3.50977	10.1091	15.5541	19.6083
3.49967	12.9761	15.9025	20.1371
3.44864	13.2155	13.1566	25.5113
3.25154	14.8463	13.57	20.5742
3.33016	12.0827	12.705	20.6197
3.47454	13.6949	15.1141	21.3228
3.50349	10.0542	13.5838	19.9232
3.3622	11.6938	15.1289	21.6062
3.31724	10.3479	13.9622	20.7159
3.87651	12.4189	13.3206	17.9128
4.39033	8.47988	13.3062	18.2505
3.98574	9.79044	14.5405	20.8434
4.15554	10.3371	13.6433	21.2132
3.98239	12.6471	12.187	20.982
3.91828	13.4658	14.0211	20.79
7.33877	12.9003	14.3374	18.5805
4.38864	11.9072	11.9	20.3445
3.56552	12.8218	10.7583	19.2071
3.40486	14.7759	14.0076	20.429
3.44879	14.5923	15.4635	22.3886
4.26995	11.3126	14.4356	20.9327
3.72612	11.201	15.8978	21.8051
3.82461	14.6784	14.877	23.7344
4.22907	12.1165	13.5914	25.1959
3.66875	11.8759	11.6113	21.6379
3.52406	12.5101	11.8802	23.5358
3.64928	15.0496	14.913	21.8303
3.6454	11.8385	13.1262	20.9397
3.4993	15.079	9.76468	21.3786
6.19389	15.2477	13.2024	21.9544
6.01446	16.2148	11.1649	19.6451
4.03095	15.7445	11.1548	21.344
5.13156	12.4743	10.3011	20.0338
6.39898	12.4812	11.002	20.1021
3.26859	14.4928	9.04978	21.7051
3.60328	14.2657	12.899	21.5069
4.03191	12.5912	8.84452	21.2283
3.74943	10.3541	9.01316	25.6827
5.09829	11.8657	9.33332	23.1311
3.87523	15.0094	10.9595	22.1434
3.83322	12.2752	9.69301	25.0275
3.48555	10.6264	12.6632	22.7053
3.77838	14.5156	15.646	22.109
3.46769	10.2087	16.0166	21.1403
3.89529	10.1239	16.6949	21.1822
3.57822	12.6529	17.3877	19.8247
3.70532	10.5833	11.3536	19.9683
3.80368	10.9618	11.8493	20.5034
3.44223	13.3206	10.095	22.5332
3.91824	12.9984	11.4167	23.8261
3.93718	12.7495	14.2573	23.4379
3.65351	12.593	13.5695	23.7504
3.89575	14.3619	13.4597	19.1671
3.45077	13.3321	11.6932	23.9504
3.84889	13.1551	14.2424	21.5691
4.31695	11.9836	14.9604	18.5953
3.74238	12.0053	12.4519	18.9654
3.71175	13.0008	14.977	18.5992
3.73498	12.7296	13.889	18.4054
3.76837	12.636	18.4548	20.5603
3.4257	12.7892	13.2878	23.6869
3.62436	12.9247	13.9116	24.8671
3.29153	13.793	14.3171	24.7529
3.73741	12.9425	13.9837	22.1222
3.59812	10.0687	12.5367	18.665
3.63902	10.0242	13.0044	18.8445
3.7814	11.5936	13.4969	20.1176
3.88488	11.794	13.2961	22.2479
3.90746	10.3874	17.3901	18.9264
3.89164	9.36195	16.9839	20.4403
3.40707	10.042	18.7556	19.4615
3.91487	10.2738	17.0275	19.1091
3.56483	12.3533	15.0792	22.6262
3.61425	11.2747	18.8882	21.6767
3.6054	12.3236	12.5433	21.512
3.57768	12.8165	14.568	21.4702
3.93642	10.8766	17.7145	22.2642
3.43981	12.4955	18.52	19.5116
4.15424	11.6956	16.4983	22.9198
3.78635	12.7577	14.3908	20.8095
3.18782	11.6695	12.9087	20.2763
3.30915	12.6411	12.1978	20.5873
3.4771	12.6	12.1224	23.2023
3.48238	13.6272	12.6997	19.4128
3.24424	12.7828	14.0396	17.4938
3.23413	14.208	14.3993	19.4821
3.37711	12.8069	13.766	18.4643
3.59613	13.1755	13.2986	21.2372
3.44263	13.1073	12.3722	20.8136
3.32782	10.9041	14.1468	19.1088
3.495	11.9911	13.1205	16.7992
3.40537	12.0088	13.7165	19.2066
3.32057	17.0704	14.7737	19.1949
3.31356	12.4377	14.9992	18.8099
3.46464	12.056	13.4179	18.8871
3.31443	11.3823	13.9498	18.9983
3.154	13.4899	12.5099	19.3704
3.51178	10.1125	14.2885	22.532
3.1427	13.3089	13.4532	21.9376
3.56968	13.5737	14.3137	21.5934
3.39323	11.9943	14.6536	21.6539
3.35497	11.7595	9.05853	19.5887
3.33271	14.3605	9.35984	14.9484
3.92809	13.1958	11.8065	22.4574
3.33727	10.1129	14.3857	20.9948
3.6204	11.1558	12.2091	22.3237
3.48106	11.5938	11.4875	19.8781
3.93104	13.0542	12.4113	19.9445
3.17517	11.7901	15.5615	21.4142
3.76816	11.8164	13.0389	25.0721
3.82511	12.6876	14.2831	20.8592
3.4252	11.5468	13.4233	23.8262
3.3648	12.237	12.7048	22.3674
3.42498	13.4928	13.361	23.3603
3.51797	13.1307	14.7024	20.2854
3.44369	12.0836	18.6383	21.6839
3.35716	10.5374	13.9779	19.3631
3.46906	11.9425	15.422	21.1174
3.77632	10.4115	12.3118	21.6633
4.0097	14.3379	15.5961	21.0191
3.47439	10.6876	14.4716	21.9002
3.40501	12.6941	13.5457	20.6324
3.2689	12.0914	15.2546	20.1333
3.26144	12.5807	15.1303	20.7774
3.22102	13.4063	16.203	23.2161
3.748	13.9384	14.7801	22.1525
3.52719	12.8056	14.8661	19.3504
3.51227	13.2566	13.9284	21.3595
3.78498	13.4822	14.1511	22.2923
3.52497	13.8691	14.5509	21.9345
3.48364	12.2103	15.5683	19.7581
3.57723	12.4213	13.3683	21.6328
3.65141	12.1682	14.0749	20.7192
3.60716	16.5804	13.5163	20.4527
3.32002	16.7505	13.8812	20.2043
3.37488	13.5263	15.1156	19.8224
3.48517	13.7058	15.4747	19.4235
3.40837	12.7107	13.9878	19.2285
3.70852	12.4231	12.8001	19.2032
3.58115	13.1963	13.2102	20.6231
3.72495	12.1281	11.2435	20.6039
3.81944	12.7103	13.5006	20.7516
3.18479	12.4572	12.4358	19.4768
3.29073	12.0663	11.6477	19.7531
3.64889	13.0205	12.3671	18.9975
3.31823	12.3876	11.5505	17.3754
3.41402	13.1399	11.258	19.5124
3.75989	13.7273	14.4158	19.3011
3.64445	12.0573	11.3661	18.8533
6.07514	13.103	13.2338	19.4642
3.6215	13.6701	12.5693	17.9758
3.63631	12.6568	10.9633	17.179
3.34797	12.8192	13.8559	16.9335
3.64485	13.1254	12.6328	19.3915
3.46925	10.8412	12.7713	18.6859
3.90385	13.0095	12.5718	18.5401
3.38836	12.9491	13.2986	22.9909
3.55282	12.8385	12.0792	24.0013
3.59223	12.8662	11.3532	24.6694
3.25978	11.2441	10.932	23.4075
4.1618	12.8617	10.9193	22.4034
3.70711	11.8371	11.2308	21.9013
3.50371	12.8845	10.5894	19.3196
3.88897	10.9153	8.75067	20.3291
3.99157	12.0578	13.5158	22.1203
4.02614	12.974	12.9673	21.1046
3.36364	12.3974	12.4161	23.4578
3.44747	10.3773	12.7607	20.5673
3.30626	12.0845	13.9471	20.1042
5.54356	10.2209	10.3348	23.8242
3.86867	8.94658	12.6601	22.4011
3.32688	10.4063	12.3214	21.8194
3.4256	10.4199	12.7625	20.2153
3.89687	12.2532	11.2431	24.3216
3.72984	12.1443	15.8132	25.4631
3.58338	13.207	12.796	21.314
3.29818	12.3992	12.628	26.1474
3.74179	12.3192	11.1787	23.4119
3.45701	10.3069	13.1867	26.5024
3.44211	11.739	12.7684	24.6911
3.74119	12.4172	11.9038	26.3707
3.46577	13.0383	14.3368	23.4208
4.33716	15.2716	16.91	23.3882
3.24846	10.7755	16.6101	25.2103
3.74684	10.8415	11.7839	22.3904
3.32659	10.4014	12.9993	25.0144
3.77854	10.9068	14.7959	27.5726
3.49594	10.3564	12.012	23.027
3.52541	9.81494	11.8073	24.4236
3.22251	9.89669	13.6985	24.3948
3.36428	12.088	15.0701	26.2355
3.04672	12.7638	14.8657	26.4846
3.59202	11.8876	13.6575	21.5691
3.56702	14.18	18.3132	20.2699
3.8009	10.7026	12.7689	23.5927
3.57616	11.5625	13.2153	25.0652
3.77943	10.8378	13.4499	25.1887
3.53589	13.8397	13.5666	24.2203
3.45892	14.4102	16.2751	23.9735
4.13436	12.7579	14.9364	24.584
3.34701	11.8391	13.4837	25.1373
3.549	14.3384	14.5672	27.4363
3.44965	13.903	13.3382	29.2452
4.04943	14.0908	15.423	28.4807
3.50303	14.4011	16.0402	26.599
4.05408	14.3507	15.0144	26.9473
3.53809	10.9613	12.6021	24.8496
3.63583	12.0084	13.0729	26.0883
3.95897	11.257	14.1047	24.3061
3.72331	11.225	12.151	25.3529
3.37926	11.7816	13.6353	25.225
3.68052	12.4491	14.1529	25.0538
4.24824	12.6436	12.4025	23.2884
9.38193	10.6593	12.7018	23.0468
3.20384	12.0381	13.1059	25.5596
3.80733	10.7644	13.8593	23.6708
3.72098	12.4076	11.678	24.6565
3.34504	10.9741	13.3837	25.8942
3.82798	11.4587	11.9778	24.5298
3.37883	12.0147	13.3937	25.7069
3.63586	14.715	13.51	24.9894
3.96255	12.7992	13.3391	24.0669
3.67055	12.8941	13.0108	23.8515
3.57829	11.5262	10.9693	25.1939
3.58728	12.895	15.0702	22.8544
3.642	12.8257	11.6485	25.343
3.47686	11.7258	12.8899	27.5653
3.57002	11.6707	13.868	25.9434
3.72674	10.6879	10.5143	23.478
3.40838	10.5695	8.08971	24.7012
3.73773	11.7621	12.1495	22.9441
3.56406	10.6762	11.8991	22.2393
3.43671	11.4515	14.0536	24.4479
3.45429	11.7339	12.0096	24.9155
3.33152	10.6298	11.6188	21.4066
3.43996	11.6914	15.2641	21.8785
3.41758	12.8072	12.9849	22.2779
3.46711	12.2996	13.0556	24.2084
3.57796	11.4938	12.5197	24.2025
3.44169	11.5189	12.5262	22.3069
3.76332	12.1108	10.6339	24.4235
5.47337	10.7927	11.2872	23.8633
3.60289	11.5124	12.0417	23.8092
7.06174	11.157	13.3839	24.2409
3.25852	10.4828	12.3063	25.6471
4.00732	11.6748	12.1816	26.7235
3.46631	12.5639	14.7212	24.0685
3.60935	12.3497	13.1399	25.478
3.92991	10.3539	14.0495	23.7961
3.65079	9.66033	11.9879	22.1569
3.30785	10.3312	13.3307	24.9847
4.01513	11.9672	14.2744	22.9958
3.28166	10.0318	14.4338	25.088
3.50024	9.13046	13.1288	23.0915
3.33835	9.98497	11.6402	23.1287
3.45116	9.46158	13.5683	25.07
3.65146	10.7087	13.1348	24.6403
3.55037	14.4528	13.5748	26.589
3.5629	11.4356	14.6763	23.71
3.59024	10.506	15.5427	22.4997
3.68992	10.1523	14.3746	28.8079
3.11414	10.4914	12.9621	26.931
3.57067	10.6239	16.0649	26.1057
4.09739	10.759	12.2176	25.3949
6.25321	11.8379	13.1127	24.1845
3.34768	10.6683	14.5586	22.8559
3.48497	11.8438	13.7933	27.123
4.27969	10.3616	14.4531	26.4477
3.40979	10.7652	12.9338	24.6594
3.44308	10.5384	13.9621	24.1321
9.34649	10.8651	12.6968	24.8459
3.5528	12.8238	12.3501	25.1589
3.53562	9.5585	12.4992	25.6405
3.43982	12.6052	14.1788	21.72
3.46314	11.5002	16.9588	22.383
3.74842	10.8339	14.5268	25.1251
3.61998	10.8273	16.889	24.4686
3.50374	12.7104	12.5955	21.8327
4.0326	10.345	12.2906	21.2598
3.35896	10.2618	12.789	25.395
3.42887	10.2595	14.4202	23.953
3.5321	9.76142	14.6626	23.3718
3.23606	10.5528	15.4615	23.0021
3.3699	12.2974	14.0266	22.9524
3.63011	10.7277	16.2654	25.1106
3.3438	10.802	14.14	27.0028
3.91323	11.2952	14.4834	26.6893
3.23667	12.0255	13.8425	23.8677
3.40478	11.8117	15.1956	22.5294
3.35717	13.0564	15.0574	22.7727
3.72377	12.7139	13.8788	23.9467
3.48395	10.0832	14.736	22.6807
9.77039	10.426	12.6183	23.9169
7.3013	12.3782	13.2895	25.6375
3.43302	10.8831	13.794	27.9877
5.01782	10.5837	14.0648	24.6626
3.51924	10.2827	15.4735	24.7855
3.65186	10.4677	12.1987	23.5029
3.74492	10.6646	12.4397	24.4565
3.43538	10.807	12.7377	22.2497
3.69135	10.4987	12.1519	24.2523
3.24451	10.7011	14.1317	24.7705
3.85576	10.4605	12.8284	26.0669
3.38617	10.6306	14.6391	27.8365
3.3548	11.8499	13.7342	23.4473
3.41144	11.7649	13.6593	26.4434
3.49088	11.8257	16.414	25.8656
3.35634	8.54806	12.7316	25.6798
3.21302	11.2129	13.35	22.6907
3.41055	9.85448	12.2957	23.798
3.53388	10.4627	13.4974	23.6271
3.42707	9.03742	14.3963	25.9799
3.68451	10.2317	13.7394	24.841
3.80242	11.1222	11.95	25.5484
3.64314	11.6459	13.2642	22.7449
3.84842	11.2819	14.3269	21.7515
3.3802	9.53541	13.6013	22.9806
3.88978	11.5587	12.4502	23.8458
3.28992	13.2654	11.9646	25.3809
3.35862	12.1866	12.6452	24.6164
3.84341	11.2225	12.7964	23.892
4.16531	11.8049	14.0314	26.5466
3.27188	11.0398	15.834	25.784
3.29716	9.5233	14.5466	24.8312
3.25367	10.3265	11.8226	25.125
3.47002	10.1783	14.4981	25.488
3.36293	10.3894	13.6422	24.1902
3.20956	12.1686	11.2293	23.9849
3.35103	10.8309	15.7586	25.5547
3.44129	13.3201	13.3092	21.9551
3.62629	10.3243	14.0657	26.6349
3.44074	10.4776	14.1059	24.339
3.77102	10.5095	13.7807	27.3019
3.39605	10.9053	13.0918	25.0565
3.32245	10.1115	12.3241	22.9291
3.58584	10.3379	12.7253	25.1034
4.17111	10.6225	11.8149	26.4532
3.29396	10.4412	12.8806	25.1441
3.80488	10.3239	13.4724	27.4093
3.26198	10.6056	14.4063	27.1305
3.5248	10.3404	12.8367	24.4141
3.5576	9.99609	11.9976	23.6097
3.24114	10.4272	12.2626	23.4377
3.63202	8.75515	10.8346	21.3477
3.33372	9.84303	11.9966	24.9535
3.35318	10.2612	11.893	23.6389
3.38848	10.437	11.9738	25.1183
3.58974	10.0348	11.5128	24.0885
3.55708	10.9513	12.7131	23.736
4.16136	10.5195	12.183	26.3309
3.8231	12.6764	12.4439	25.135
3.25739	10.3216	12.5023	27.3867
3.17292	10.8286	13.1835	25.399
3.26197	10.8921	12.432	24.4224
3.34731	10.4003	12.1675	24.9434
3.51197	10.4968	11.6946	26.5438
3.55463	11.4783	12.6723	26.3006
3.28574	11.1671	12.3106	24.6139
3.55584	10.5671	13.3956	26.7918
3.56747	11.5534	14.136	24.1012
3.17018	11.5487	13.1263	25.589
4.08503	11.7572	12.3628	24.4681
3.29026	12.5361	11.8324	24.2445
3.16608	10.6915	12.2723	26.3661
3.57465	11.3507	11.3176	23.5016
3.31808	11.756	12.1661	23.1433
3.46769	11.2817	13.8254	21.6456
3.36026	10.402	16.4311	22.4634
7.00614	12.0255	16.6802	24.1673
3.87209	12.4481	13.3301	24.6397
3.52473	10.6987	13.5339	23.6575
3.44857	10.7478	11.6245	24.8146
3.39549	10.2521	13.6142	24.5986
4.02812	10.58	12.3867	23.7961
3.1823	11.2281	13.3801	23.9419
3.55675	12.2348	13.6663	24.9025
3.22016	11.8863	14.1932	24.9092
3.26204	10.3747	14.691	24.4886
3.52348	10.5441	12.1795	22.5634
3.51537	10.9594	12.0889	25.6953
3.57649	12.5161	14.3463	25.7123
3.95722	8.52416	12.5927	26.0055
3.29906	11.1882	12.3996	27.1578
3.30802	10.9632	14.1021	23.5518
3.18925	11.9516	13.805	23.1708
3.39314	13.5261	13.9974	25.9171
3.37452	12.5494	13.6161	23.8679
3.48996	11.0664	14.4199	24.4798
3.21294	11.3383	14.5619	23.5557
3.25493	12.725	13.5283	23.7184
3.44232	11.1524	14.1086	24.5903
3.40498	11.9407	13.1532	24.912
3.35894	9.90013	13.0911	24.5245
3.41142	10.029	14.258	24.7811
3.49242	11.0274	13.2953	21.932
3.3618	9.29407	15.1601	24.7096
3.55361	9.12071	13.6183	23.2887
3.40699	9.75817	12.791	23.2311
3.67789	8.3759	13.6413	26.2404
3.66617	9.02939	12.9054	25.0377
4.01554	8.4135	13.064	23.6872
3.3257	9.94536	14.2525	23.9678
3.79754	9.99822	14.844	24.0912
3.65992	10.3169	14.5046	24.404
3.42371	10.72	15.7372	24.232
4.1779	9.21231	14.5654	24.1603
3.60803	10.3306	12.8097	25.7423
3.21367	9.39927	15.7408	23.8085
3.45532	10.8749	14.1904	24.8451
3.54887	10.0051	14.0793	25.2368
3.27712	8.86419	15.6834	23.6752
3.37526	9.5687	13.6745	26.6994
3.33248	8.59224	15.0895	25.5063
3.35434	8.71703	12.9796	27.4537
3.73061	9.44219	12.5334	25.2194
3.18112	8.88497	11.5366	24.9904
3.48914	9.34354	9.32107	24.8887
3.30226	9.25865	14.0375	23.2085
3.91078	8.61647	16.3691	26.1115
3.598	8.37547	16.912	23.7526
4.24977	8.08151	16.6147	25.5453
3.58175	9.28264	13.5107	24.3028
3.34823	9.39273	14.1058	24.4974
3.28872	8.44963	9.86303	26.9842
3.3359	7.98174	10.4859	25.5858
3.47183	10.1799	12.5928	26.622
3.14676	10.1543	12.3902	27.1049
3.26504	8.57521	12.8866	27.1584
3.24833	9.51607	12.5976	24.863
3.44455	9.54363	12.7088	21.8916
3.41354	8.6097	12.9359	22.6294
3.33246	10.8099	11.3118	22.9733
6.53095	10.3099	12.7199	24.584
7.54291	10.7904	12.5668	24.3503
3.20975	10.8309	12.5716	24.4827
3.27965	10.7689	12.7439	21.7359
3.84434	11.4487	12.6477	26.0011
3.62963	11.0823	13.5735	27.1
3.32986	10.8424	12.203	23.7843
4.17452	11.0806	12.2351	23.5551
6.12465	10.5552	13.6857	26.1754
3.48389	11.0921	13.6624	21.6354
3.87822	10.8586	11.0675	29.2846
3.71402	10.9196	12.9711	29.6331
3.36199	10.5315	13.6978	26.0602
3.57673	10.5515	13.6469	27.1727
3.36491	10.6184	14.2427	27.8329
3.41514	10.556	13.5632	28.5729
3.34909	10.2557	13.0245	29.8366
3.65734	11.2446	13.1497	27.069
3.23668	12.651	12.0566	27.9818
3.3889	10.5505	13.8935	27.1995
3.38258	10.2286	15.5697	24.8515
3.47715	10.7641	14.4129	25.3363
3.43641	10.892	14.2226	23.3627
3.50508	9.83061	12.9947	24.142
3.72361	11.0766	11.9073	24.0531
3.82588	11.0915	14.8897	25.341
3.66341	10.7385	15.1069	25.2975
3.47622	10.2794	12.7149	25.8748
3.21629	11.0068	13.0867	23.4203
4.07889	10.6345	15.1798	24.1987
3.72466	10.749	13.3047	21.1744
4.01093	10.797	14.0861	25.9395
3.28664	11.0958	14.8023	22.7689
3.9805	11.0253	12.8495	25.606
4.68115	10.6498	15.063	23.9466
3.4299	11.557	13.3397	24.6812
3.26475	10.7966	12.4818	25.4461
3.37628	10.647	11.7564	24.8661
3.68322	9.81474	12.9364	21.9074
3.36409	8.78888	13.4511	22.8725
3.28554	9.89092	12.4964	23.6091
3.43629	10.3311	12.6129	23.7183
3.76034	10.2733	12.4433	22.8552
3.77669	9.93028	13.7564	23.0711
3.5198	10.4937	13.0973	23.4394
3.46279	10.7702	14.2143	23.7013
3.29523	10.6259	13.988	24.2471
3.36049	10.5637	13.4877	21.4993
3.27405	10.4139	12.7519	23.71
3.27109	10.6551	13.2714	22.9893
3.74438	10.3301	13.6326	22.4909
3.33024	10.9953	14.1269	25.229
3.43513	12.3001	14.1754	27.0947
3.27171	11.8017	13.4244	27.3191
3.59945	12.4261	13.0994	23.8871
3.27629	12.5331	14.5654	28.3724
3.24329	12.5604	14.9075	27.4033
3.4116	12.989	13.9112	27.1247
3.88235	13.0434	13.3326	25.3626
3.31498	9.84462	13.0182	26.9792
3.47479	12.1087	13.6843	26.1766
3.57957	11.1174	13.1142	26.8872
3.62001	11.6889	14.3412	29.5186
3.74681	11.1636	14.0969	24.3689
3.45607	11.9389	13.0129	25.6558
3.36282	11.609	14.1714	28.1763
3.3871	11.7449	12.8686	27.0607
3.48858	11.6982	12.0913	23.7777
3.35723	11.7409	12.0203	22.9194
3.23806	10.7647	12.137	22.8248
3.82898	11.7681	13.5826	22.4376
3.81558	11.7779	11.9545	25.1621
3.39531	12.3509	15.2869	27.4747
3.31172	10.6362	13.2471	23.7342
3.60096	10.2835	12.6853	23.8863
3.35624	10.9454	14.3962	26.8991
3.48112	10.4076	17.1951	22.3473
3.41604	9.39503	11.1835	23.5458
4.00287	10.3271	12.8856	22.2235
3.36734	10.8376	15.0719	24.3345
3.41711	10.8671	12.6306	25.9579
3.44796	10.9541	13.5559	23.2825
3.29852	10.6416	17.2481	23.4163
3.44191	10.7174	17.8302	22.6208
3.35363	9.99222	18.5561	24.0226
3.49986	10.4777	14.3103	24.2789
3.63138	10.5815	12.6859	28.4902
3.27605	9.76029	12.835	23.3108
3.34274	10.9055	14.1759	23.4547
3.29342	10.5913	13.1476	24.4218
3.23672	10.4794	13.0149	24.7557
3.25063	11.5899	11.4994	25.9483
3.30103	10.7397	13.4483	25.2818
3.33128	13.7685	13.2551	24.8465
3.99753	9.60052	13.7842	26.306
3.77778	9.87956	13.9246	26.061
3.41136	9.61289	13.2159	29.988
3.32061	9.54887	14.2676	28.7191
3.73922	9.63933	14.1223	25.9081
3.85882	10.3035	14.3527	25.3318
3.81663	9.64743	13.3624	27.5335
3.53975	9.95937	13.4192	28.0092
3.49967	10.5156	14.6082	25.9116
3.51685	9.50092	11.901	23.5177
3.3907	10.1135	14.3915	22.4306
3.5088	9.99083	13.8969	23.6689
3.34814	10.2205	14.6699	23.1155
3.36841	9.75515	15.5019	23.6624
3.31214	9.713	12.3837	22.6046
3.62015	10.0085	13.0555	21.5814
3.54147	10.3713	13.7986	23.9164
3.53992	10.5361	13.2728	24.0869
4.05336	9.94749	15.1407	23.4022
3.53962	9.62923	13.3037	26.2097
3.47063	10.4719	14.2248	24.8652
3.38913	10.2932	13.9752	24.9063
3.39897	9.85136	13.1281	23.7725
3.50774	9.89668	11.8547	23.761
3.37847	10.0496	11.9203	28.318
3.24086	9.93883	13.7573	24.8192
3.41872	10.0095	12.5836	24.7006
3.3784	9.52314	10.896	25.2181
3.74713	9.05586	13.2681	26.9673
3.86691	10.0519	13.8244	26.959
3.40416	9.77505	13.4381	24.7689
3.64178	9.40588	13.6143	24.1149
3.33175	9.28619	14.7109	23.9537
3.43619	8.76805	14.6975	25.1599
3.36453	9.73771	12.4423	25.4994
3.4579	13.5703	13.4751	25.2607
3.34601	12.6145	13.8125	26.4636
3.23712	12.4348	13.3306	25.3828
3.31587	9.12189	14.1175	25.2936
3.3676	12.8379	13.3567	25.8441
3.63935	13.817	11.068	26.3985
3.31211	11.8879	11.2102	24.7367
4.12933	12.8123	11.2678	26.4322
3.52485	10.2566	13.2414	25.6091
3.4647	10.4079	16.4285	25.5766
3.31653	13.2271	15.0305	27.9161
3.55231	9.72348	15.8258	26.8967
3.57505	13.0136	14.5414	23.9027
3.54673	10.1258	12.6128	21.3237
3.31205	10.1304	13.586	22.1651
3.33293	10.5736	14.4619	22.0343
3.8048	9.75177	14.1509	20.9235
3.32947	10.3443	14.8977	22.1039
3.66982	10.6818	12.8684	21.8358
3.4119	9.79345	13.323	22.8876
3.17204	9.95777	12.9802	22.2043
3.40684	10.5703	12.2292	21.2381
3.19832	12.131	11.9927	22.9577
3.37617	10.9568	11.4054	20.3984
3.44565	9.32413	11.7621	22.583
3.87161	10.9898	12.6869	22.1538
3.1408	11.9429	11.0669	20.9722
3.34988	10.4881	11.3997	22.6209
3.32301	10.1007	13.4183	22.8185
3.48555	14.2089	12.8073	22.2634
3.48426	10.4782	11.1305	22.6806
3.44971	10.1528	10.1821	24.7297
3.24944	9.86907	10.5047	22.6692
3.48501	12.6912	11.3888	24.2023
3.59574	10.5031	12.757	20.8695
3.5392	11.3894	13.1253	22.125
3.29698	13.8051	11.4132	21.8286
3.47923	12.9663	10.8889	21.8496
3.85157	14.6729	11.8968	22.7328
3.50129	11.626	13.8178	24.5261
3.25438	11.5763	11.2351	20.9727
3.61394	12.5205	12.9892	22.7703
3.18456	12.4915	11.3022	24.0478
3.36146	10.7025	11.5188	23.5291
3.78257	12.2123	13.2548	24.307
3.55394	12.6526	13.8082	24.3552
3.391	10.3856	14.1472	21.5738
3.56048	10.4937	13.6933	20.3781
3.57252	10.9018	14.2056	23.326
3.63146	10.6968	11.6249	20.9815
3.30097	10.4345	13.1131	23.2999
3.5191	14.9661	14.0065	20.7664
3.38114	10.8279	13.7429	21.9119
3.64574	10.9889	12.2349	21.933
3.44697	10.2729	14.2665	25.0117
3.21288	10.7584	13.6533	24.9215
3.2519	10.9739	12.2623	24.0165
3.33498	10.5948	13.523	24.7358
3.35409	10.646	11.9826	23.4871
3.32639	10.5442	12.0737	25.7501
3.36011	9.94807	12.3456	24.0001
3.31076	10.2706	13.6632	24.3514
3.46733	10.2173	12.9123	23.9259
3.36679	10.4463	12.7533	23.1295
3.411	10.3721	12.8891	25.4013
3.47641	10.3305	11.8457	23.8106
3.33065	10.603	13.3442	20.4713
3.31224	14.066	12.1337	21.8209
3.77348	12.2893	11.7785	19.9628
3.54595	13.8098	12.3825	19.301
3.36225	14.2301	10.624	23.2752
3.82766	9.66074	13.5062	21.6296
3.37961	13.4832	12.523	21.4365
3.2314	11.156	13.4522	19.6797
3.22566	11.0362	14.3134	19.781
3.33931	11.015	14.9163	22.1792
3.24193	10.8429	11.6176	22.8338
3.23403	9.817	13.2033	22.8903
3.63919	10.2061	13.6803	18.5868
3.73509	9.52486	15.1592	22.6053
3.83776	10.2351	12.6685	19.5794
3.24015	10.159	13.8772	23.2267
3.26883	10.0771	14.0193	20.6991
3.40935	9.84784	13.1893	21.9159
3.42498	12.4167	12.4149	22.4104
3.49228	10.2302	12.6273	22.0937
3.84039	9.94363	13.2074	23.752
3.85426	10.2534	12.8392	22.7913
3.51325	10.504	14.4787	23.2343
3.64651	12.6378	14.0748	22.4903
3.39417	12.0305	12.7229	22.1611
3.58242	11.7307	12.8985	23.1435
3.37915	12.9955	14.8988	21.6796
3.19425	12.7235	14.3927	24.3405
3.5307	13.4534	13.6607	23.6819
3.47046	11.1999	14.1943	23.5116
3.47728	10.8816	13.5658	21.8657
3.60068	10.8705	13.4474	21.0561
3.21913	10.4451	14.5521	22.2301
3.59061	11.2912	13.0037	20.3845
3.24076	10.4592	14.0675	22.2303
3.69583	15.1353	14.7695	22.4346
3.65721	9.30477	13.1717	23.93
3.5657	10.7658	12.8517	20.0237
3.62418	10.4427	12.1174	19.5962
3.57968	10.698	14.0952	22.87
3.22151	10.8191	13.7066	22.2514
4.00919	10.6971	12.9971	22.8242
3.73065	10.5551	12.9019	22.2904
4.1767	10.3399	13.7135	22.991
3.82681	10.547	12.6178	20.105
3.86778	10.4163	13.8829	21.9196
4.08594	10.7328	13.8033	21.8903
3.77109	9.51329	11.5375	20.4839
3.33296	13.0016	13.7398	22.5004
3.39345	10.4656	14.8813	21.9111
3.40195	10.6787	13.2758	19.6672
3.41939	9.18861	13.2725	21.2162
3.51307	12.5177	13.1377	21.1655
3.41147	12.73	13.4658	22.1242
3.27396	12.5281	14.1471	22.4877
3.20272	11.556	13.9666	20.9324
3.3542	13.5688	13.7038	22.908
3.46424	16.1754	15.4153	20.0495
3.58901	15.4564	13.6455	20.6819
3.38261	11.8168	14.2649	20.6073
3.55332	9.622	11.3838	19.838
3.93044	13.3792	13.0223	18.9803
3.92931	10.8377	14.3854	22.695
3.25715	10.4837	13.7233	21.7516
3.73906	10.1137	13.0731	23.9442
3.27538	10.697	11.9602	20.1262
3.43896	11.0711	12.4671	20.394
3.76747	10.8375	11.3867	22.0117
4.02843	10.9471	14.6384	24.6073
3.45714	10.3405	14.7264	23.8849
3.96129	10.6228	12.4408	21.8951
3.57729	10.3907	13.4792	21.4505
3.27319	10.6404	14.1411	21.8569
3.3826	10.6191	14.529	22.8941
3.30323	10.7547	12.3787	23.3417
3.94753	9.6449	13.6577	23.9662
3.5083	10.7612	13.6454	22.4125
3.29154	10.895	13.7839	24.6208
3.87233	9.51086	11.9504	24.2509
3.45863	9.86267	13.2643	20.5248
3.30751	10.1864	12.6199	21.7594
3.43054	10.3092	13.0014	23.0176
3.47762	10.4965	13.5416	22.3892
3.83975	10.4024	14.8029	22.6098
3.30658	10.7149	13.1511	22.4305
3.86622	11.8589	13.9841	20.7771
3.3299	10.3382	13.8084	18.3378
3.48179	11.0929	12.7619	17.9118
3.46574	12.7107	17.3399	20.8628
3.36254	10.1431	13.6766	18.8851
3.46454	10.1147	13.9576	20.4517
3.29862	10.7331	13.6437	18.3377
3.35489	11.7797	13.342	20.3918
3.42799	11.2908	14.0739	21.8642
3.27222	9.43585	14.797	23.1823
3.34313	9.55871	11.0994	22.6072
3.3568	9.13352	11.6917	21.1512
3.23814	10.6643	14.0051	24.153
3.32678	12.4143	13.7636	22.2737
3.4959	10.4412	15.2739	22.3481
3.33847	12.7648	13.191	17.6186
3.70775	10.7429	11.8695	18.896
3.36531	10.9585	13.4837	21.1176
3.68534	10.5607	14.1359	23.0053
4.13514	9.80197	12.7001	21.1495
3.49334	13.7929	14.1777	21.3194
3.63099	10.3076	13.2652	19.3794
3.29898	11.7488	14.6941	20.3145
3.31102	11.6818	13.5693	21.7025
3.48694	9.45005	13.3964	22.7222
3.41082	11.021	14.1805	23.3152
3.71549	10.7939	15.3551	20.0845
3.42108	10.7161	13.5586	20.9764
3.37527	10.5997	13.6082	19.1543
3.44445	9.41379	14.2057	20.9044
3.53799	10.9256	13.3687	19.2857
3.29512	10.873	14.7924	18.5619
3.45942	10.3142	12.1004	19.6095
5.04803	10.917	14.7161	17.5794
3.22554	12.3023	12.8046	22.7856
3.40272	13.086	13.6184	23.0512
3.26671	12.8452	13.1938	20.3315
3.55079	11.4681	15.1388	18.6311
3.52145	8.6837	14.3667	20.5044
3.53945	9.54475	12.6177	19.3331
3.38598	10.0982	14.6563	19.1842
3.63057	9.15752	14.6764	16.2687
3.67283	8.39717	14.3379	21.0283
3.40094	9.57731	18.523	17.5861
3.57746	8.97804	16.1934	16.8772
3.4213	10.7428	13.88	17.0965
3.51982	9.77336	14.5979	18.3253
3.22994	9.03347	16.4772	20.814
3.42446	10.307	14.3105	19.4912
3.18299	9.90617	12.1137	21.7928
3.4035	10.0617	13.7756	23.0909
4.04501	10.0664	15.2557	17.049
3.61158	10.0381	14.2115	17.6922
3.66238	11.0082	13.6387	23.0222
3.2049	10.5054	12.8543	23.464
3.36455	9.67025	16.0026	21.4132
4.02913	12.6819	19.4832	21.0989
6.09723	9.66638	14.5966	20.174
6.30961	9.61033	13.0319	19.952
3.43935	10.2366	12.9586	24.4737
6.26011	10.1769	11.5805	22.0517
3.43152	13.1688	13.7185	22.5458
3.43	9.77902	13.2294	20.0691
3.55021	10.599	11.7343	20.6522
3.70449	10.2144	11.9508	21.5446
3.94762	8.61956	13.3966	21.0644
3.94307	10.1008	12.613	21.6042
3.89461	9.92656	16.0096	22.2897
3.40442	9.62593	14.0133	22.2333
3.47422	10.9438	15.1724	20.4655
3.66287	10.2956	14.9043	19.9455
3.3458	10.0892	13.9727	19.0609
3.39226	10.1208	13.5987	21.7878
3.33351	10.113	13.7392	21.6143
3.44435	12.9342	13.0421	22.5347
3.35484	9.73587	14.0272	24.1304
3.2688	9.55093	12.1486	22.6851
3.40638	9.67664	15.4623	23.4954
3.18581	9.62806	10.1328	22.4749
3.63704	9.69449	11.1123	23.9083
3.30282	10.0469	10.8402	21.5009
3.56518	9.62161	12.0268	21.1121
3.3642	9.69345	12.6977	24.3968
3.34219	9.90118	11.1224	21.7641
3.40274	9.93638	13.2173	21.9067
3.45793	10.2532	12.6758	20.0003
3.42083	9.81779	14.4927	20.8247
4.0026	9.42977	12.6625	20.4229
3.52291	9.88754	11.19	19.2416
3.87166	10.2452	12.3229	19.7719
3.62179	10.0736	13.0682	21.4645
4.02375	9.50445	14.7184	20.5992
3.1689	9.85559	14.2466	19.2309
3.4977	12.9706	14.7107	23.4821
3.39026	11.75	13.9143	23.3037
3.37316	10.3841	13.1068	21.0114
3.45945	11.9735	12.6863	23.3566
3.39074	9.93137	12.2244	22.1743
3.63159	8.50234	13.0307	22.5361
3.39343	10.5387	12.7825	22.0436
3.61156	10.8426	13.1032	22.6528
3.29091	10.2423	11.8117	24.5342
3.37176	12.667	10.5436	19.6784
3.28587	10.5176	11.9072	22.7187
3.43221	11.0799	13.3244	23.995
3.8443	10.5671	17.1083	22.5912
3.55941	12.4749	16.0355	20.1596
4.07465	11.8582	15.8526	22.7193
3.37453	13.9556	13.6661	20.1556
3.46376	13.5358	14.1482	23.1432
3.86334	12.1587	14.026	21.1375
3.4656	12.1476	13.9793	20.4964
3.56372	15.9945	12.2024	21.7926
3.43955	12.7976	14.1233	20.4486
3.6779	12.0141	14.0172	21.9158
3.33493	13.7426	15.0411	22.6609
4.86441	14.0072	13.8024	23.7394
7.80298	12.0722	14.6015	21.8737
3.31069	13.4764	13.6725	23.1645
3.17769	14.1349	13.8221	23.0082
3.86496	14.3799	14.4193	23.0303
3.53599	14.4664	14.4633	22.9527
3.30299	15.6712	13.2219	24.3069
3.44896	12.9555	13.4305	21.4988
3.67354	14.2034	10.0817	22.6654
3.58966	15.0765	12.0553	20.4562
3.92028	13.3375	13.1876	24.3677
3.57056	13.1915	13.0065	22.2552
4.1992	13.8093	13.7337	20.7352
3.38882	11.7334	12.5394	21.4057
3.50584	13.3385	14.239	19.854
3.35516	14.5552	11.7221	22.1046
3.3217	13.2632	13.9301	21.8048
3.10248	12.3707	11.6792	22.1797
3.42833	17.1857	12.7879	22.5149
3.70115	12.8738	13.9276	20.7446
3.56425	12.5741	14.3512	23.8081
3.36649	14.359	15.3681	19.4203
4.07049	15.6426	14.6064	17.5875
3.6552	16.8184	13.3874	21.0943
3.25468	12.3891	9.31979	21.4237
3.27887	13.1042	13.8981	22.5824
3.26371	14.0352	13.0135	22.8129
3.36291	11.922	11.2607	22.8336
3.34813	12.4645	14.6818	22.2496
3.21161	13.725	14.0185	21.6584
3.45812	13.089	13.3481	22.5271
3.76866	15.8634	12.299	20.1989
3.32181	15.371	14.51	20.8413
3.70985	14.5686	12.2907	17.6828
3.35203	12.6459	11.1043	19.82
3.77498	15.9301	11.3701	19.749
4.01225	12.6761	12.9697	20.9938
3.36301	12.8747	11.4539	18.0676
4.07726	14.8487	13.112	20.0415
3.52529	15.261	12.5951	22.559
3.78652	13.7668	13.2232	22.352
3.66434	14.4414	12.6859	23.017
3.28601	15.3024	12.4163	22.67
3.50548	15.6754	12.6713	22.3472
3.213	14.8129	12.9547	20.5164
3.65572	15.5558	12.1906	21.6699
3.76513	13.5883	13.0826	24.0327
3.48545	15.3971	11.9584	21.6256
3.34157	14.7948	12.0465	22.2374
3.33362	15.1289	11.6666	21.8967
3.44694	14.2523	12.8141	22.5262
3.53386	13.8031	12.0129	21.424
3.58826	13.2986	12.0977	22.5332
3.18767	12.5188	12.0049	23.1359
3.9826	12.4506	13.2442	19.6305
3.73545	12.8833	12.5263	20.3662
3.44276	15.2081	10.704	22.5358
3.50659	14.8625	11.0857	21.7546
3.46078	18.1638	11.8726	22.0198
3.79264	14.1479	13.8634	20.96
3.33115	14.0358	12.3708	20.9221
3.37336	14.614	13.7643	21.0364
3.4134	13.5882	12.4684	19.416
3.51809	14.2415	13.9435	21.3165
3.52866	12.9475	13.8138	20.8757
3.24632	15.1896	14.5986	20.5399
4.28872	13.7317	13.3978	20.7368
3.57973	11.9004	12.7314	23.3249
3.53694	15.3778	12.6448	18.3718
3.51575	14.9581	13.2182	19.2143
3.56932	14.5602	12.1738	20.008
3.62196	13.437	13.8653	20.4217
3.77907	14.5255	13.4002	21.4715
3.50239	13.6183	13.0641	21.4926
4.11167	14.0306	12.6632	22.0307
3.43635	14.2342	13.4947	21.3427
3.38285	12.9795	14.132	22.9125
3.65423	12.0006	11.9869	21.9967
3.47236	13.8159	14.3867	23.196
3.56621	17.0597	13.5849	23.1363
3.52944	14.2077	13.5447	23.2146
3.57056	14.7172	12.962	23.7677
8.33274	12.8407	13.2351	23.9169
9.51328	11.9054	12.3733	22.8308
8.7006	11.8758	11.854	24.9669
7.69459	10.2045	13.257	23.2174
7.97802	12.6036	13.0402	23.3338
3.42781	13.5773	12.908	23.6989
7.54846	13.1199	12.3419	24.883
8.31068	13.9401	13.6653	22.5697
7.74901	11.4537	13.4093	22.1079
7.91662	13.4091	15.4142	21.3574
3.43641	14.2648	13.0269	23.1699
3.19858	14.5218	13.7245	23.426
6.55962	12.7493	13.6609	23.3577
6.83527	12.7546	13.1073	21.6966
9.22303	13.1705	12.8853	22.004
8.10136	13.1414	12.8415	25.1929
6.93138	10.9295	12.3877	22.5639
5.1499	11.4272	13.3767	24.7487
4.01274	12.1336	11.2761	23.7712
3.65627	15.6559	11.7751	25.1959
3.49242	14.6061	11.1681	23.4205
4.03241	14.2964	12.739	23.4652
7.25524	13.0661	11.7494	23.8351
7.66834	13.6367	12.5058	21.8259
6.46488	13.7367	14.0894	22.534
6.1173	11.5063	12.9433	25.3541
6.07185	15.2373	11.1117	23.1995
4.06381	15.3628	13.421	25.6401
3.97466	13.1725	13.4767	25.8398
3.22406	16.9788	12.2011	24.8636
3.2126	14.5348	11.64	22.2168
3.38506	14.3448	14.3552	22.8681
3.54427	14.6434	11.981	24.2504
3.52768	14.3545	12.1336	23.5613
3.66598	12.8431	15.0304	20.7082
3.27135	13.9826	15.1448	22.7713
3.3317	14.1052	14.166	23.1122
4.15253	14.3946	12.8449	22.8104
3.74319	13.35	12.8533	22.3608
3.17905	14.6941	11.2059	22.2283
3.73161	14.5502	11.9847	21.7466
3.66242	13.8735	12.8136	21.892
3.62608	13.8246	13.6171	24.5192
3.16425	12.3888	13.595	24.0209
3.79402	9.21378	12.4051	24.1068
3.29377	11.3194	12.7334	21.9488
3.27879	11.1436	13.1831	24.276
3.98658	9.90483	14.2128	23.2197
4.06027	10.4903	14.5889	22.4076
3.36939	10.9188	13.6477	23.0816
3.69541	11.7029	11.8054	21.753
3.70991	11.6694	13.0567	23.4461
3.63244	12.6958	12.1236	23.9238
3.4423	15.7829	12.4134	24.0673
3.47521	16.8187	13.773	21.8964
3.34605	14.3556	14.1253	22.2733
3.575	11.7308	13.2934	23.4742
3.31877	12.5451	10.8374	22.1998
3.61134	14.2814	13.0384	22.3736
3.69531	16.8589	14.3235	24.6723
3.68409	13.6751	13.1886	24.331
4.24874	14.4491	13.5456	23.937
3.64929	13.5441	11.2359	23.2877
3.90038	13.1686	13.254	23.4316
3.39597	12.6376	13.6801	24.2596
3.42395	11.0059	12.3822	23.5267
3.79023	12.8666	13.4544	23.4703
3.44504	12.1358	12.5513	22.5605
3.31911	11.1692	13.5726	23.1295
3.45054	11.1832	12.2502	22.4112
3.54375	11.1488	13.7131	22.5391
3.51761	13.3273	11.5853	23.6698
3.33222	14.0575	12.6202	23.2765
3.58299	14.8597	12.1554	22.3244
3.56744	14.4683	13.8671	23.2335
3.8636	14.1879	15.3126	24.1908
3.48841	13.3125	13.8832	24.9607
3.55997	13.9355	12.7	24.26
3.32737	12.7801	15.248	26.2312
3.54435	10.6883	13.7448	25.0126
3.40197	13.7748	13.6539	22.3751
3.49815	15.4786	12.5089	22.3785
3.49516	13.1428	14.2197	21.5626
3.5866	14.1375	13.5101	22.7269
3.28375	12.4043	12.2283	23.1374
3.34437	9.90467	11.0109	21.7174
3.79753	12.8481	11.8656	25.4781
3.52683	12.4746	9.69089	22.1493
3.6094	10.7088	12.4544	22.697
6.25828	12.103	13.4926	22.5418
3.42745	12.0448	12.2901	23.2198
3.5984	14.3632	14.3544	24.5428
3.93023	12.1116	11.7943	22.5947
3.64759	14.4246	11.3032	24.5007
3.08131	12.2361	13.1589	23.1694
3.50418	13.8122	12.1222	22.4968
3.46879	13.37	13.1266	23.1316
3.34529	15.1718	12.7752	21.0495
3.33997	14.6331	15.4899	21.8365
3.59414	15.5573	12.5223	22.9506
3.76185	15.3056	9.89321	23.1761
3.47439	14.1466	13.1934	22.371
3.50151	12.7633	13.4803	22.0525
3.78468	12.5699	13.0978	24.2128
3.61211	14.6471	11.3197	22.5667
3.64539	11.5452	11.8219	26.6266
3.44062	14.0429	12.3991	25.0642
3.05799	13.7107	11.1328	21.1243
3.58509	14.3873	13.1014	24.3164
3.64468	15.8475	11.589	22.9557
3.32495	12.8773	12.2677	25.9339
3.35974	13.4853	13.5518	26.5556
3.36782	10.7283	13.1009	25.8419
3.48721	14.3158	12.3812	28.295
3.3575	13.9306	10.169	23.8426
4.71493	11.1904	11.8085	21.7704
3.45202	12.7985	12.6988	23.5522
3.59381	11.8368	13.83	22.8113
3.61394	15.3797	13.9246	22.6712
3.28508	13.1828	11.6482	22.4655
3.39507	11.2133	11.1474	20.4029
3.57966	11.6578	12.4967	22.4932
3.56677	11.5067	15.0971	25.5191
3.78119	10.8147	13.1037	23.315
3.58866	10.1307	13.5036	21.5223
3.66171	11.1683	12.2584	20.5195
3.44151	14.2988	12.7622	22.0225
3.72393	11.0901	12.2689	21.8313
3.64298	12.6869	11.0957	21.7081
3.64128	13.3061	11.0186	21.3869
3.62267	13.7753	13.2036	21.1556
3.23099	14.3773	10.331	22.5619
3.56876	10.946	11.1682	21.4217
3.42364	11.2483	11.3063	22.3249
3.71329	11.0369	12.2369	22.7299
3.40354	12.0303	12.0893	23.7685
3.40208	12.9956	9.98231	22.3341
3.34402	11.1499	10.5043	20.788
3.75507	11.3405	12.8819	24.3827
3.46037	11.1166	13.2062	24.0806
3.48888	14.0877	12.4307	24.1279
3.65472	13.6542	13.0055	22.6746
3.50626	13.9123	11.044	23.5801
3.58498	12.2722	11.885	22.5994
3.31698	14.2115	13.5282	22.2151
3.40619	12.7107	13.6692	21.3796
3.40263	11.129	11.8764	23.1035
3.32503	14.6121	12.149	23.7056
3.67392	11.55	14.3479	21.2254
3.84335	14.5208	17.312	27.0636
3.64155	12.6483	13.3501	25.6114
3.87654	11.5304	12.8325	24.3762
3.5241	15.0913	11.0815	26.0563
3.28882	13.602	12.8176	27.9202
3.23463	11.458	12.9542	24.1545
4.03099	14.837	11.1015	24.5152
3.46945	12.4372	12.3578	23.7272
3.27525	12.8399	11.1978	27.2183
3.32815	11.1445	10.7499	25.3691
3.37335	11.0649	10.7603	24.485
3.36497	12.59	11.9186	26.0218
3.99069	11.2402	13.1688	24.9174
3.38813	11.6649	13.0117	23.1818
3.29796	12.9525	14.0118	24.5443
3.77736	11.0451	12.8635	25.4734
3.38037	11.1435	11.6572	24.6979
3.63816	14.6547	11.4027	22.0956
3.57029	13.2019	10.0523	21.9013
3.70203	11.8999	11.8521	23.8042
3.66061	11.3254	11.2128	22.666
3.21153	12.1432	12.2473	23.7623
3.40924	10.5747	13.2222	22.3068
3.46841	11.506	15.5618	22.4808
4.14914	10.4554	13.5222	25.5577
5.25621	11.8446	13.8791	21.2762
3.49658	12.6192	14.7703	23.2475
3.76581	12.0318	13.5736	21.5061
3.35693	12.8716	13.2152	24.8781
3.29498	13.2344	12.8016	21.3271
3.4718	14.6908	12.7983	23.2497
3.54735	14.235	12.2352	24.7197
3.78274	13.2844	10.9385	23.1352
3.84206	13.5177	12.0192	22.2431
4.01474	12.3658	11.1693	23.4036
3.62449	12.4489	8.16819	24.4395
3.47444	12.1013	8.98591	21.2711
3.62445	14.2719	9.23046	24.775
3.47325	12.705	8.16712	21.6926
3.46084	8.96336	8.00549	21.9675
3.88052	12.6078	10.5485	25.1609
3.61602	9.94308	10.1697	24.5981
3.2654	11.1595	11.4886	24.8613
3.46071	11.093	10.5913	23.9839
3.58884	12.9568	10.2791	22.883
3.72143	12.4964	11.2096	24.4407
3.50157	11.5474	9.84351	23.9043
3.59043	11.159	10.3752	27.1755
3.47368	9.86798	10.3402	22.7025
3.5571	12.3311	8.23751	19.466
3.63872	11.2776	9.38145	23.221
3.41275	11.3416	11.3627	23.9743
3.36289	10.0577	11.3178	26.8536
3.34566	14.6787	10.5991	25.1894
3.75833	11.1052	13.7188	22.8694
3.48964	8.726	11.9346	23.9141
3.54055	13.0288	10.1163	23.7745
3.44067	11.7623	12.4116	24.1829
3.76083	11.2675	11.2882	23.505
3.3933	12.0142	12.5697	22.0173
3.62142	11.96	10.8937	23.2544
3.4845	11.3716	12.1183	22.2675
3.44915	17.9572	10.8662	22.3606
3.6398	11.9531	12.7188	21.2046
3.53075	14.4223	9.73564	23.0288
3.27892	11.0785	10.1388	24.1958
3.72776	10.7686	10.261	21.1254
3.57192	10.439	12.0177	24.1375
3.87626	12.3727	11.0465	20.8272
3.86115	12.1101	10.2985	22.0942
3.36932	11.7679	11.6396	21.7145
3.40266	10.9635	10.876	22.4218
3.46222	12.7641	11.8985	22.1536
3.58218	14.0492	12.1771	22.968
3.51815	13.5633	11.2388	21.6546
3.704	13.8294	9.56182	22.2942
3.54449	13.9141	11.2184	22.185
3.21786	11.8863	10.9727	21.3463
3.64503	14.1123	11.6765	23.77
3.50931	14.0488	11.0116	25.3648
3.3738	15.8708	10.9702	23.0997
3.46952	11.1907	12.4093	25.6108
3.62515	13.7749	11.141	24.0801
4.0739	14.1573	11.2522	25.6226
3.44838	13.8989	11.2127	25.2054
3.51105	12.3975	12.6045	23.1521
3.92751	12.1871	12.4039	22.9461
3.57851	13.8875	12.3143	23.2068
3.65235	12.0973	11.1906	25.9732
3.48764	14.7162	11.2731	24.8018
3.97196	12.4202	10.21	24.6502
3.38747	14.2691	9.78087	23.9404
4.15564	13.5809	9.00345	28.6732
3.7815	13.9391	9.71354	25.0337
3.39684	13.0286	11.5789	26.7165
3.52325	12.1455	9.95177	24.6658
3.69524	13.9099	9.36437	24.3516
3.33415	13.4163	10.4567	26.5099
3.23861	15.16	10.1948	24.1751
3.47648	12.7244	9.81278	22.9105
3.71765	11.5624	10.8669	26.1106
3.59938	13.7545	11.302	23.7368
3.67309	11.8762	10.6164	20.5494
3.78174	12.2749	10.483	21.2686
3.22309	12.9148	13.9049	19.9779
3.39062	12.9922	11.6713	21.0715
3.38121	11.4867	12.1284	20.7912
3.48417	11.9481	12.1104	20.4717
3.21337	11.285	11.9327	21.8623
3.37949	13.8181	10.8362	20.7652
3.40473	11.538	10.846	23.0991
3.21802	13.6719	11.026	23.8471
3.37501	12.6189	10.9127	20.6722
3.51716	16.7788	12.0838	22.4581
3.45146	17.0015	11.1357	21.1083
3.60335	16.9808	11.5543	20.3689
3.72357	12.6851	12.0241	21.1838
3.39125	10.8766	11.8063	21.6899
3.59986	9.90268	11.8645	20.6424
3.93007	11.5245	11.5216	22.5499
3.65077	10.8112	11.6403	24.1739
3.69609	12.3367	11.158	23.5572
3.43718	10.3795	10.8866	23.1151
3.40001	9.48155	10.7408	22.952
3.29683	9.50822	8.65175	24.2747
3.43404	12.9148	11.7023	22.2166
3.45632	12.1178	12.6395	21.5086
3.77616	12.4183	11.8184	23.2975
3.71142	11.9915	11.2498	22.5611
3.5058	12.354	11.0613	24.6515
3.65246	12.0905	10.8863	21.1708
3.43017	9.95304	11.4479	22.0633
3.5894	10.3463	11.8158	20.7875
3.7637	10.5707	10.9303	22.4374
3.42042	11.3418	11.702	23.7733
3.82281	10.919	12.2392	22.4507
3.7683	10.5942	12.9163	23.563
3.52746	11.5831	12.4939	21.7964
3.45534	10.8068	12.0249	22.2732
3.62603	11.0226	11.6125	22.9969
3.13652	12.3112	12.3037	23.6624
3.65679	10.4495	11.2604	24.8049
3.47802	11.3294	12.3425	23.8413
3.59664	9.76007	11.6119	21.0246
3.52308	11.5403	12.3879	22.4505
3.77288	11.7074	11.873	20.7234
3.67558	10.4197	10.5643	20.6928
3.47829	11.0093	10.0643	20.7956
3.29372	13.0493	10.9838	23.0419
3.76905	12.2361	9.26919	21.3802
3.69357	12.0367	11.3231	24.382
3.88314	9.60486	11.1971	21.9136
5.41363	10.046	11.3364	22.4055
3.42334	13.7298	10.2513	24.9913
6.15101	13.8773	10.6418	22.4789
3.39913	14.546	11.1041	19.9829
3.58655	15.045	11.1444	22.1719
3.87388	14.3635	12.6088	21.5331
4.00133	15.138	13.9226	21.0134
3.73262	13.4021	12.539	22.8046
3.4677	15.0296	12.1101	23.2254
3.95961	14.3485	13.6635	20.2341
3.66744	13.3698	9.06448	21.6468
3.54114	12.2765	12.2903	21.2503
3.30159	14.8557	12.3798	22.106
3.51996	15.4906	13.9927	21.6415
3.6004	16.0859	13.0257	22.0443
3.60557	15.6195	14.0984	19.8585
3.66509	18.1993	11.5064	21.6354
3.67909	14.3485	11.9714	22.2454
3.36525	15.2081	11.3452	22.3147
3.60385	12.6576	11.1759	22.1523
3.31971	13.6984	12.0058	21.2899
3.74259	12.4181	12.2395	20.8785
3.47433	14.5417	12.8005	20.7991
3.40221	12.3901	12.061	23.6809
3.93556	12.4065	12.5622	24.1481
3.31297	12.4579	11.6443	23.1137
3.28954	12.154	11.875	23.0234
3.46094	12.0163	11.557	21.1205
3.42713	10.7067	10.9601	20.3836
3.98122	9.82411	11.8328	19.2002
3.72764	8.98582	11.7326	20.3998
3.59356	12.6939	10.8566	21.4923
4.14011	15.734	10.6681	21.8039
4.00605	13.9508	9.98639	21.1018
3.36235	15.2371	11.2645	20.042
3.33805	10.8925	11.7007	21.066
3.4042	11.5801	10.7996	20.7193
3.68502	12.1495	10.6624	23.8334
3.3229	12.0764	10.7029	24.1556
3.55231	18.2131	10.1255	21.4927
3.31429	18.5187	10.3025	21.0328
3.6397	19.4918	10.5705	20.4397
4.21291	12.9783	10.6822	21.8378
3.40728	12.916	10.8875	22.5143
3.25601	14.3952	12.4405	23.7466
3.82892	14.2426	8.98729	25.2838
3.15054	13.9697	10.8304	27.8931
3.36159	15.5773	10.6085	24.0128
3.61448	14.2353	9.42436	22.733
3.80039	13.7877	10.9823	24.0645
4.6944	14.195	10.8443	22.3087
3.43546	14.38	9.7762	24.4332
3.53124	11.1538	10.891	26.5013
3.22835	11.1255	10.7606	22.205
3.41049	12.9231	8.79889	25.1257
3.61111	13.1469	11.0163	23.6109
3.54182	14.7421	11.6837	23.4361
3.29594	12.3679	9.8313	19.7793
3.66614	15.3161	11.6923	22.2876
3.53192	10.4507	10.1354	21.3506
3.45558	10.717	11.122	22.7914
3.97378	17.1562	9.5373	19.8651
3.48147	18.0091	10.2564	22.2161
3.46576	13.0277	11.2103	20.0938
4.10912	13.2993	11.2161	19.3583
3.47855	14.791	10.897	24.8607
3.38908	10.3845	10.4063	23.7763
3.25297	12.0535	11.7741	24.8797
3.33642	11.5656	11.0998	23.6616
3.3971	10.9922	11.4657	22.1871
3.51216	11.5209	10.7959	22.906
3.72142	11.7805	10.4333	22.4081
3.40466	10.9154	11.18	23.5255
3.41151	10.7767	10.6237	22.9925
3.36155	10.5819	9.62006	24.2231
3.56399	10.9806	10.5689	22.707
3.59223	11.059	9.8417	23.9363
3.40477	10.9845	10.2524	22.8757
3.32763	11.943	11.3718	21.6402
3.42918	11.9314	9.92083	20.9995
3.39235	11.8562	11.8334	21.9963
4.90186	11.3478	12.362	21.4672
3.41681	11.5007	11.0432	23.5728
3.45655	11.2898	12.8049	20.7063
6.49414	10.8109	12.0074	22.084
6.71835	11.4059	10.1309	19.8402
3.64219	11.2	12.2145	23.5481
4.14355	11.3521	10.8424	22.3719
3.20996	10.0459	13.3271	21.6595
4.66422	10.8932	9.17541	23.1379
3.40509	10.7611	10.3451	24.1012
3.5096	16.493	11.3293	20.647
3.41069	17.8501	10.4995	22.2098
3.85935	15.7562	11.1701	23.2604
3.6426	18.8061	10.7136	22.8054
3.32074	17.0552	11.5553	21.2528
3.81203	17.0581	10.0016	21.1646
3.49939	14.6162	12.6945	23.2565
3.66839	9.30409	10.5079	22.459
3.7615	12.4737	10.4633	23.4766
3.36923	12.4346	11.062	22.9475
3.50562	12.1999	11.7391	22.2014
3.26353	12.2346	11.4629	22.5325
4.6362	14.3172	8.67095	23.9013
3.47939	11.6599	10.9674	19.9263
3.42956	14.7387	10.793	21.7803
3.84765	14.839	11.7298	22.5992
3.52291	13.9282	10.6495	23.0015
3.70519	15.1291	10.47	23.5767
3.80046	15.0235	10.6694	22.1558
3.23336	15.6576	10.0466	21.2566
3.38777	16.9022	12.208	23.7392
3.6747	15.1803	11.6705	24.3697
3.3393	15.9955	11.3541	24.7714
3.34374	12.9523	12.7353	24.3497
3.32838	14.7329	10.7922	22.4616
3.50962	15.3353	10.7427	22.9571
3.14252	13.2762	11.8096	22.5977
3.61587	13.4134	10.4121	22.6397
3.43285	11.9403	11.8691	23.4582
4.14778	9.71299	10.9162	25.918
3.59011	13.6631	11.4431	20.9863
3.92991	10.8704	10.9021	22.9118
3.42551	12.2344	9.91041	22.2204
3.40013	12.3472	10.8435	21.7352
3.66785	12.457	10.7897	22.9396
3.65488	12.5993	10.7358	22.1629
4.22398	16.693	11.0827	24.8753
3.35896	16.3056	12.099	23.208
3.49083	15.2886	10.5346	24.2108
3.67143	16.794	9.92216	22.8987
3.30003	11.6611	10.4939	23.485
3.78231	12.2043	10.3109	24.628
3.47196	16.7275	10.9891	24.4793
3.41117	17.1649	10.6224	24.0976
3.56038	17.1061	11.7457	25.4372
5.23168	18.3233	8.85124	23.5371
3.46916	19.1379	10.0478	24.3766
3.33188	15.6709	11.0312	24.0798
3.55801	13.4669	9.79316	26.1873
3.67365	13.5171	10.6445	24.5673
3.56554	13.3502	12.1528	23.8829
3.47786	12.2649	10.3631	23.8688
3.3048	12.3593	11.5195	23.221
3.93545	11.0042	11.2354	24.8862
3.21574	13.0003	10.4294	24.4955
3.50763	12.695	9.39345	25.0771
3.25674	12.6141	10.618	25.0605
3.71313	11.9551	10.3605	26.562
3.7573	13.4534	8.87554	27.7224
3.41241	10.2152	11.7176	26.2569
3.49221	10.8708	14.7802	21.0645
3.71813	10.3332	11.5628	23.2624
3.87537	13.039	12.0578	21.3455
3.33432	13.0177	10.6659	25.4483
3.59492	5.9359	9.57974	24.673
3.32448	4.35643	10.682	21.9625
3.49368	3.38445	10.3695	29.8208
3.46331	3.83132	10.1104	24.9852
3.45146	3.33202	9.67216	25.2124
3.52874	4.80917	11.6586	27.0146
3.31089	3.64704	10.1882	26.7741
3.32532	3.52535	10.8842	25.3119
3.59762	3.30035	10.9156	23.661
3.53669	3.59039	11.6314	23.255
3.38416	5.27534	9.00312	22.3196
3.26437	8.49938	10.4468	25.0958
3.48165	8.38447	11.857	21.7826
3.45498	9.38773	10.4644	22.3813
3.88804	8.35186	10.2511	25.0018
3.52082	9.27229	12.0981	26.1926
3.72178	9.81565	12.1546	25.6876
3.50136	8.0217	9.82896	22.7437
3.37481	8.74925	9.88557	22.4556
3.71641	10.38	10.2739	23.2236
3.56093	8.27979	10.6856	22.7139
3.38271	3.53193	10.6454	23.0062
3.39994	3.97163	10.7731	22.0511
4.01611	3.48956	8.60076	23.0123
3.48571	3.53568	9.91207	23.0726
3.81033	3.41048	12.3704	23.5385
3.58389	3.41881	10.6671	22.9782
3.28979	3.44774	12.0466	24.9209
3.73214	3.39931	11.3454	25.6069
3.65202	3.58378	13.3649	23.813
3.71027	3.60808	11.3586	23.6367
5.43375	3.38523	12.2816	23.5089
3.49471	3.20147	9.82948	22.0382
4.0362	3.48549	11.6622	21.9771
3.63859	4.07362	11.8507	23.8105
3.624	3.6415	10.1058	23.0884
3.49214	3.99451	9.90651	25.6157
3.62869	4.13205	10.9505	26.7952
3.35015	3.78768	11.9008	23.4806
3.74959	3.51007	11.4265	22.8874
5.41282	3.62779	11.2913	24.6203
3.46071	3.36743	12.1706	25.6981
3.3661	3.43043	13.3725	22.2372
3.65777	3.46808	14.8644	24.4075
3.54588	3.43061	12.2538	25.3634
3.56245	3.31521	13.0381	24.7587
3.66028	3.45372	11.8272	26.4068
3.42042	3.47749	12.7761	24.5554
3.44292	3.38756	12.4528	24.2837
3.98924	3.35149	11.6375	23.0347
3.40842	3.52121	12.7182	28.0161
3.41717	3.49379	11.1015	26.0222
3.47935	3.47177	9.94691	24.4774
4.16395	3.99089	11.4803	24.7014
3.32801	3.55018	11.0462	24.1956
5.10018	3.57645	10.2833	25.839
3.46803	3.62817	9.93961	24.7899
3.66711	3.44363	12.0035	24.4789
3.39352	3.83492	12.2106	23.7329
3.48094	3.41798	10.8772	26.2466
4.05868	7.93045	13.7755	24.6364
4.1179	4.09317	12.6564	23.5977
3.53222	4.06435	11.7566	23.6879
3.56014	4.20385	11.1237	25.8033
3.6552	3.48625	11.9828	23.1143
3.34888	3.63192	13.7472	22.5672
3.50031	3.31838	10.6774	25.0642
3.51472	3.39379	13.8254	25.4964
3.45465	3.41582	12.0202	25.7871
3.5223	3.37096	10.7075	24.022
3.50477	3.37506	11.7469	25.3077
3.34546	3.3478	10.1139	26.0797
3.96488	5.26464	10.6378	27.283
3.90754	3.7691	10.0206	26.3679
3.27306	3.42802	10.9912	25.6013
3.76695	3.65761	12.3893	27.0323
3.58515	3.71489	10.9348	26.1519
3.66487	3.35654	10.6485	26.5704
3.2689	3.43653	9.5424	27.1336
3.63511	3.52214	9.44808	25.5922
3.79479	3.70768	9.56685	25.1085
3.73536	3.24013	10.6843	25.71
3.45769	3.9046	10.8216	24.2385
3.2184	3.32776	9.81443	25.2889
4.03897	3.30433	10.1444	27.1693
3.23461	3.32559	10.4352	26.3047
3.40641	3.84907	8.96081	23.9311
3.42885	3.42371	9.88818	25.541
3.49645	3.56371	10.329	26.7112
3.41768	3.23749	9.77558	25.9893
3.5614	3.15099	10.3707	24.5248
3.36705	3.34934	9.7009	25.1599
3.90005	3.35166	10.6918	28.1216
3.30712	4.0081	10.6535	26.1824
3.39705	3.40109	11.8535	25.9154
3.70916	3.3568	11.8225	26.5599
3.68936	3.40583	11.2463	25.5968
5.41891	3.17202	10.8438	27.6425
3.36191	3.38835	12.6278	27.4243
3.68681	3.24274	12.3557	29.3383
3.27803	3.26732	12.0547	27.7512
3.38907	3.2791	11.6266	24.8688
3.53226	3.23379	13.3743	27.5125
3.78612	3.42117	11.7024	26.5271
3.72072	3.36067	12.8574	25.3164
3.43112	3.79434	10.8989	29.4779
3.86665	3.45632	11.7068	26.2818
3.24044	3.14589	10.935	26.4803
3.44978	3.48335	11.2229	26.3414
3.5879	3.28895	11.1246	29.0799
3.17596	3.35203	11.2895	29.0637
3.40273	3.35722	10.6569	29.3513
3.91817	3.44071	10.553	27.3296
3.32296	6.79881	11.5917	28.9584
3.4381	5.93898	10.9161	28.0509
3.61412	3.69255	11.7207	26.153
3.40944	4.15601	10.9647	25.9184
3.80418	3.51958	10.4758	27.3985
3.46885	3.31751	12.362	26.9688
3.74106	6.24069	9.34132	26.7191
3.69551	5.49145	10.0855	26.1788
3.7691	3.41177	10.9706	24.5545
3.91477	3.44305	12.2388	26.8961
3.39702	3.23127	11.5913	25.8637
3.2905	3.34598	10.7305	25.3131
3.27728	3.66677	11.408	25.9617
3.3237	3.38299	9.75726	22.9917
3.84472	3.49129	10.7475	24.6894
3.6746	3.42581	9.17781	24.0053
3.4455	3.39732	10.5145	26.6005
4.24086	3.9542	9.63463	24.1792
3.17547	3.28976	9.32544	24.9376
3.57064	3.26719	8.43515	24.3492
3.62009	3.55142	9.99447	24.6112
3.54578	3.52023	10.1759	24.8149
3.34732	3.36256	11.4182	25.722
3.75341	3.21823	10.7125	22.9359
3.8177	3.43415	10.3191	27.8412
3.27393	3.1989	9.77102	24.7198
3.42914	3.69536	11.6837	23.4001
3.76513	3.22133	13.8719	25.4997
3.70766	3.31363	10.1559	26.4076
3.51947	3.623	9.97211	24.308
3.45251	3.63814	11.3035	26.0082
3.43321	3.6431	9.75211	23.6708
3.65366	3.384	10.7641	25.6223
3.52083	3.55789	9.99855	25.6899
3.33562	3.35781	10.5902	24.6457
3.91222	3.67057	10.9062	25.1026
3.55725	3.80632	10.497	28.2177
3.45825	3.37688	10.9612	25.9238
3.91651	3.34572	10.6261	24.0817
3.47081	3.76927	11.5751	24.5574
3.25733	3.53798	12.7649	27.9083
3.27099	3.73898	9.10587	26.9356
3.35253	3.62297	9.31995	27.3569
3.33147	3.40127	9.47903	23.436
3.30759	3.55048	12.1942	25.2732
3.79175	3.24843	12.0837	26.6443
3.3372	3.69897	10.5485	27.2144
3.47636	3.43051	10.277	26.186
3.44841	3.6386	10.7815	26.9294
3.52729	3.75503	8.85189	25.8157
3.23884	3.27203	8.87152	26.7282
3.36513	3.57796	10.2738	27.4577
3.54623	3.96082	12.044	28.1469
3.32942	3.38919	9.45764	27.2734
3.52198	3.44891	9.69587	25.6795
3.32089	3.49361	10.4565	26.8375
3.12553	3.85509	9.10548	26.7722
3.59268	3.55435	10.1062	26.8712
3.50441	3.6181	10.5404	27.1467
3.12748	3.82415	11.0953	27.3985
3.44726	4.02573	9.95563	28.5261
3.05243	3.73103	11.8987	25.6292
3.81175	3.40456	13.9417	28.6777
3.52349	3.68246	11.4721	26.6332
3.28075	3.35102	10.0583	27.8359
3.51451	3.52287	9.99059	30.3348
3.62287	3.57246	9.14763	30.8814
3.40865	3.90962	11.2075	27.418
3.4581	3.74578	11.2338	31.4996
3.35267	3.53426	9.88525	25.2031
3.28524	3.69436	10.6285	29.226
3.08198	3.79017	10.6505	31.4158
3.35472	3.47369	12.812	31.2709
3.44237	3.40919	11.1222	31.2678
3.22659	3.30226	11.8554	27.1329
3.75201	3.40131	8.96404	26.1472
3.39856	3.30862	12.1207	26.1889
3.7012	3.44032	11.8707	27.4455
3.67795	3.47081	12.3793	26.5629
4.94394	3.69272	8.53991	25.5851
3.57461	3.45587	10.9109	25.444
3.53464	3.59321	8.9538	27.2693
3.19288	3.75184	11.7742	25.111
4.61323	3.60615	9.62986	28.1647
3.87898	3.44907	11.5817	25.6519
3.465	3.42849	10.7988	26.1695
3.49317	3.75996	10.5525	26.3969
3.846	3.63697	12.5072	27.5125
3.73343	3.85478	11.9709	27.0845
3.53655	3.5377	9.16945	27.8532
3.50011	3.56877	12.1945	26.3502
3.70343	3.4667	12.1789	27.972
3.64562	3.55514	8.95327	30.4082
3.60312	3.99101	10.4878	29.1489
3.58599	3.70101	10.9325	28.9742
3.44729	3.52461	11.3641	26.9151
3.74226	3.492	9.66512	26.6433
3.73205	3.53505	10.5301	30.0729
3.42872	3.86199	10.1724	29.2749
3.43146	3.43785	12.1053	31.6122
3.62035	3.44445	9.67122	27.3308
3.44793	3.62928	10.0136	29.8028
3.24306	4.04502	11.4203	30.1601
3.42131	3.61903	12.4523	29.7405
3.41482	3.52784	11.2771	25.9941
3.46881	3.53523	9.71714	27.277
3.41107	3.6476	10.1702	28.3854
3.32507	5.56759	9.72449	26.899
3.29627	3.41412	11.9122	26.8912
3.24822	3.5918	10.0881	26.0993
3.50182	3.35759	10.5809	25.8947
3.73125	3.64313	11.3865	27.8339
3.32888	3.76578	11.4469	27.813
3.58634	3.41459	10.2207	28.1917
3.60914	3.33745	12.0648	28.6624
3.47461	3.38622	10.4791	28.5618
3.5518	3.35909	9.71348	27.116
3.49724	3.19452	10.4349	26.6014
3.20078	3.39338	10.6059	27.6797
3.35656	5.11779	10.8015	26.6803
3.70101	3.60995	11.3727	25.366
3.70524	3.57056	11.2662	27.6371
3.80043	3.92328	9.70419	29.4985
3.82175	3.64386	10.0828	25.5505
3.62191	3.44663	10.6173	27.0802
3.61377	3.14092	10.6083	21.9068
3.92196	3.42186	10.8341	26.8304
3.75288	3.71744	12.5029	27.4283
3.54944	3.4974	10.3105	27.2787
3.83575	3.57013	11.1442	26.209
3.50823	3.4384	10.3691	24.9298
3.47934	3.49841	11.5451	25.6581
3.53034	3.41867	10.3673	27.2757
3.60706	3.70092	11.8209	23.6019
3.60026	6.14639	9.7157	23.6726
3.22577	3.59571	10.4264	26.1796
3.63792	3.63589	10.6587	24.9224
3.25357	3.64118	10.074	26.2501
3.47892	5.92005	10.8259	25.8637
3.41235	4.9931	10.6005	26.8601
3.66044	3.39934	10.1727	28.0121
3.86008	3.43982	10.6085	29.5277
3.83676	3.5154	8.84627	27.9704
3.26582	3.93681	10.4084	25.5128
3.46714	4.10152	11.1502	25.5926
3.30218	3.76385	10.0207	23.394
3.13779	3.76177	15.628	25.7099
3.81231	4.84122	14.406	27.7399
3.66587	3.69541	12.5761	28.6529
3.50307	3.48637	9.93421	28.3137
3.36255	3.47658	9.91438	28.0027
3.39926	3.49986	10.2547	27.9588
3.52738	3.41367	9.56751	26.0276
3.6784	3.78403	9.89288	26.6963
3.37252	3.77448	10.7777	23.797
3.38188	3.4392	10.7856	25.8749
3.97483	3.28107	10.4285	28.043
4.00032	3.10819	10.3698	28.772
3.21759	3.55318	12.0356	25.6632
5.13426	3.39913	10.7017	25.6388
3.40068	3.55263	11.019	25.6545
5.61779	3.6079	9.79427	27.889
3.90375	3.31521	10.3644	27.3627
3.67573	3.37729	10.728	28.0211
3.90511	3.53697	10.9615	24.4165
4.01684	3.86398	11.7555	24.4815
3.38733	3.27061	9.0308	24.335
3.90886	3.41205	10.2461	25.0327
3.72701	3.64777	10.7971	25.6072
3.49515	6.80184	11.018	24.5736
5.11171	6.39573	10.3038	26.8946
4.05386	5.75352	12.2874	24.5791
3.80656	3.34799	10.6809	26.3563
3.84401	3.59803	10.0427	27.3048
3.80508	3.3769	11.2747	29.1411
4.01848	3.39613	12.5051	29.4096
4.06739	3.27668	11.2831	27.3164
3.96072	3.4907	10.7311	28.1292
3.91012	3.54373	11.1343	28.0108
3.29853	3.50225	10.7936	27.0057
3.25372	3.13033	9.87864	26.1802
3.60707	3.65882	13.0284	28.9423
3.19718	3.83809	11.2778	28.0714
3.41757	3.30698	8.92324	26.1373
3.79111	3.27774	11.3786	24.358
3.80949	3.56732	10.9606	28.0103
3.79216	3.7977	10.5547	23.6921
[truncated: 318,905+ more rows]

## Sheet: Fig.3f
3.48623	19.8895	17.8895	19.6555
5.93073	19.8517	18.2755	21.7181
3.30901	21.7607	21.5489	24.2238
3.43338	18.6677	23.3408	22.0301
3.48351	20.7775	22.3419	23.4991
3.33205	22.4598	21.6083	24.4872
3.55748	19.7266	20.4273	23.1178
3.30122	21.1334	21.5953	23.4869
3.36636	20.6566	20.4014	24.1276
3.30588	21.0531	20.4727	24.9786
3.51927	21.3923	22.8871	24.0456
3.64918	19.7025	21.4618	25.036
3.32519	19.5713	21.8593	23.4301
4.16372	21.3149	21.5384	26.3475
3.61367	20.0087	21.3	26.4422
3.46026	20.4291	21.7293	26.3683
3.52168	20.418	22.7503	25.4739
3.52602	19.0568	17.8012	23.8099
3.63209	18.817	19.8833	24.7478
3.90202	18.4776	22.4248	25.561
3.43133	21.4373	20.4869	24.6407
3.48312	21.5497	22.7681	24.7357
3.57873	20.7029	22.9381	25.3191
3.33386	21.5515	23.1077	24.5719
3.3711	20.634	19.6794	24.4399
3.22582	19.162	23.2379	23.8448
3.43897	19.9225	20.804	24.1059
4.0126	21.9632	22.6192	25.6332
3.70164	17.9887	20.3528	23.8751
3.6141	21.3814	22.4613	23.3619
3.22016	20.1866	22.4115	23.3355
3.48095	19.974	18.9035	23.7742
3.44994	20.8573	20.0586	23.9777
3.39395	21.2667	22.206	25.0167
3.37753	19.1347	22.5471	24.0903
3.7946	19.1488	19.3363	25.1594
3.2726	18.2591	19.634	23.7941
3.36388	18.3338	21.6895	25.4086
3.28411	19.3825	21.9138	23.6722
3.44979	20.9939	19.261	22.5733
3.99033	19.646	22.1492	24.6079
3.53147	20.9692	21.1533	26.3159
3.28911	20.1358	22.3935	23.1051
3.45428	19.0067	22.9838	22.8789
3.33668	20.4905	23.3754	24.0483
3.51168	20.4998	20.4696	23.8628
3.6847	20.2324	20.3084	24.3983
3.34214	19.4214	20.4595	21.8315
3.57284	19.8374	21.2631	24.7798
3.37825	20.7763	21.6682	24.1807
3.49184	19.5461	20.4602	21.8293
3.45344	18.3341	21.7376	23.0595
3.50634	21.081	21.2099	23.0341
3.42758	19.6853	22.5348	25.7304
3.48128	20.0947	23.9621	26.7303
3.05967	19.5105	22.4972	24.4251
3.37094	20.4839	18.5743	25.4715
3.26915	20.6228	19.403	24.9221
3.23169	20.7575	21.089	22.6703
3.56829	19.7129	21.5657	23.0261
3.4625	19.7448	20.8166	24.3814
3.51581	20.0626	20.7945	23.899
3.35489	19.2165	21.5237	23.7806
3.60856	18.9821	21.3151	24.8293
3.4392	18.3089	22.6251	24.0439
3.1224	21.1828	21.3012	24.614
3.29293	21.2953	22.6791	22.5186
3.47949	22.2293	19.4103	24.3259
3.40479	20.4441	20.6204	24.296
3.28148	19.7443	20.3332	22.9694
3.56967	20.1022	19.5867	24.2727
3.37465	18.4212	20.0146	22.4172
3.41921	19.6255	21.951	22.5144
3.20483	19.5456	22.785	23.9743
3.55383	19.1454	21.575	23.749
3.64599	19.2317	21.8097	24.0158
3.34971	18.0877	21.368	25.1778
3.6823	21.5741	21.451	23.9297
3.44566	21.3688	20.8423	22.3319
3.57275	18.3114	20.0711	24.8321
3.46807	18.9801	20.9361	23.6079
3.46967	19.0274	20.4384	24.5757
3.4655	18.6871	21.3946	25.5639
3.74735	19.1564	20.9944	24.6097
3.43832	17.4137	21.4789	23.994
3.48008	19.0417	21.9048	21.7299
3.54001	20.7434	20.7818	23.0918
3.32522	20.2382	21.3407	23.6709
3.36206	20.4808	18.3395	23.274
3.31768	20.3827	21.3988	22.7015
5.58921	20.4044	18.9119	23.0722
6.31792	20.1796	19.746	23.3564
5.71035	21.505	19.7131	24.521
5.66601	19.3866	20.0479	23.8145
5.63685	19.4826	20.2417	25.0307
6.23638	18.6556	20.8008	24.6816
6.17227	21.2823	20.6415	24.7645
6.58585	20.3466	22.7326	24.6361
5.72379	18.087	18.8109	23.9373
7.50492	20.135	18.6239	22.5608
5.64655	20.0981	16.8158	23.9006
6.99236	19.0082	16.1606	22.8813
7.09105	18.302	18.8301	23.6726
7.80906	19.7983	18.9173	21.7341
5.82627	19.882	20.0161	23.7443
6.03538	19.3244	19.7249	22.3913
6.22601	20.842	19.6178	22.8596
5.79626	20.0255	16.2269	23.2721
6.05308	18.8545	17.5149	23.3508
8.43068	19.8104	18.0104	24.1305
9.29232	21.1689	19.6274	22.9259
9.83722	21.4364	19.2152	24.4427
9.91448	21.3756	18.6933	21.9862
9.24321	20.889	17.6421	23.033
8.05591	21.9845	19.061	24.3502
5.50161	19.6929	17.5357	23.7544
6.74401	19.906	18.3057	23.9949
7.9235	21.0572	18.7268	24.5181
7.03512	18.2259	17.8892	22.9629
7.78133	20.4272	17.7687	23.3471
7.8118	19.0199	15.6679	24.1549
8.52128	21.3746	19.2984	24.0625
6.53436	20.4486	17.3165	23.8225
5.67949	19.3345	16.9483	24.5969
6.19744	20.6062	17.7312	27.1348
5.97206	22.0712	15.4308	26.4085
5.77603	20.0648	14.4944	22.8996
6.43331	20.0999	16.6476	23.8515
6.58867	20.8812	17.723	23.9994
6.55478	21.1356	18.9394	26.0226
6.10581	20.1472	19.2343	23.5126
10.1814	20.1885	18.6438	25.4316
8.26719	20.2114	22.6995	26.2068
11.4939	19.7823	24.2197	23.8837
8.76818	20.0664	21.7684	25.2872
10.6978	21.1858	23.4856	24.0439
8.38516	20.1529	22.2045	25.7506
9.29931	20.8687	22.5869	26.0986
9.76121	20.8095	26.9045	23.0385
10.1694	19.7284	23.7304	23.9293
8.83062	20.1135	25.6073	25.0176
9.02137	20.313	23.2584	25.0747
11.0884	19.8682	23.4245	25.5725
8.77841	20.7227	24.5241	22.0707
10.204	20.1906	23.5966	26.4643
11.9452	21.278	14.5318	25.3162
8.63401	19.4053	17.2723	28.3029
8.52867	21.9451	17.55	24.1614
8.49173	19.1112	19.2109	22.871
10.7471	19.0203	19.4989	25.2998
9.28375	20.5773	17.4893	26.4456
8.27545	19.1497	17.8902	26.7479
8.21346	20.3547	16.5298	26.7626
9.65096	19.8564	18.0927	27.397
8.40224	22.5848	18.122	27.0026
8.02654	19.8172	19.0042	27.3095
8.90818	22.5696	17.65	26.6054
8.56147	20.8167	18.1167	25.7298
8.2728	21.7353	18.1145	25.6437
10.1818	22.3733	19.2153	24.4597
8.45378	19.2204	18.0715	24.7131
7.62429	22.2146	15.4613	24.0604
8.27809	20.9093	16.0615	20.9626
9.41681	21.5138	17.039	21.3563
7.59312	20.0343	16.9169	25.3397
9.2284	21.5753	16.7151	23.7495
8.20633	23.245	15.2705	24.1749
8.4492	23.5858	16.6087	25.0203
10.2846	20.1233	17.861	23.3855
10.3484	19.6089	17.3132	25.2664
9.99219	22.5117	15.7964	25.2896
9.21061	20.9081	16.1356	22.4036
8.65945	21.791	15.5838	25.2045
8.39292	19.0404	16.7692	24.3582
8.59242	21.6818	15.9301	24.3849
7.94335	20.3184	16.6351	23.8858
9.81855	21.9243	16.3877	27.3715
8.66208	21.9214	16.437	24.6251
10.5935	23.7757	16.4243	27.5199
9.14235	22.9664	16.1557	24.4946
8.49603	23.446	14.6577	24.8292
7.81089	21.9807	15.0973	25.1795
8.50778	20.9202	14.988	24.2089
9.058	22.7366	15.4804	25.701
9.87803	22.0936	16.4129	23.3979
9.63474	20.6359	16.3968	24.2441
10.5993	22.0012	16.7357	24.6778
8.71196	21.3111	15.8154	25.9235
8.28676	20.5028	16.5102	22.2486
8.61735	18.7684	14.9792	23.2206
8.37135	19.7975	15.3976	25.1566
8.50516	22.7991	16.1689	22.9862
9.08221	20.4932	15.2647	26.7766
10.0279	22.1338	16.3861	22.8447
10.2036	21.7168	14.4751	27.1273
9.7732	20.3592	15.0062	27.02
9.29346	22.5439	18.3232	26.9995
8.95974	21.3988	16.2384	26.3204
8.82546	21.7561	17.5361	25.4476
7.99015	23.1839	13.2486	24.8731
9.44367	22.3568	14.0447	23.1436
10.5837	22.0691	13.107	23.5287
8.57029	21.3801	16.4459	21.8691
8.99469	19.4765	15.7233	22.4937
7.88197	20.8532	16.5802	23.3865
9.35515	20.6242	16.5724	18.9868
9.15103	21.9839	15.2785	22.5005
9.54093	19.7308	17.4529	20.6938
9.73224	22.179	19.7934	17.9334
8.58866	24.1971	19.4849	19.1676
9.81501	26.2623	19.9157	19.5486
9.85971	21.6124	20.2609	20.2665
9.68452	21.3108	20.9202	20.1667
11.0401	20.5278	20.2572	21.5703
8.89273	20.6616	21.23	22.4937
8.13973	21.9971	19.6913	24.6834
9.00378	23.637	20.0783	20.8146
7.35789	25.462	20.6835	20.3887
7.96835	22.4646	21.3402	19.5096
8.25804	20.701	19.03	19.7605
7.96527	23.3276	19.6698	19.3391
8.78454	22.6289	19.5609	18.1235
7.62282	21.5369	23.5032	18.9048
7.92603	22.0161	21.0007	19.2132
8.40691	21.7184	22.652	19.8402
9.18081	22.0304	20.5969	18.7736
6.87899	20.9756	20.0945	19.0866
5.88439	21.5072	23.7023	20.8102
8.54862	20.0812	23.4159	20.0652
9.96892	19.8063	21.85	19.4611
9.95102	19.9808	19.2961	19.7834
9.97895	21.6333	17.0945	19.2959
10.1547	22.9572	19.1299	18.1105
8.40091	22.7165	20.3711	21.139
10.325	22.7953	16.4722	19.1705
9.49114	21.7586	18.7087	17.1421
9.02747	24.0763	17.8955	16.9472
9.34585	22.7896	17.5531	16.9371
8.80015	21.366	20.8939	18.8927
10.1188	22.4362	17.4648	17.1014
9.39493	21.6253	17.6944	16.1871
8.82887	21.7708	16.9106	17.3249
7.3705	22.9819	16.7439	16.8926
9.13042	20.759	16.996	16.7013
8.45633	22.7886	17.0217	18.3251
9.66132	22.4313	16.2444	16.8945
8.27302	21.5901	15.9345	16.9246
8.53725	21.9875	17.8746	19.6258
8.96644	19.8414	16.9255	20.0427
8.56315	21.9451	17.8204	20.3173
9.06071	17.6411	18.8136	20.0227
9.22401	19.4098	15.7887	20.1524
10.6796	18.6375	15.6546	19.7798
9.12124	19.9805	17.0748	18.3036
9.82041	20.2498	19.9099	18.0083
9.799	20.5034	17.0445	19.3767
9.71214	19.3835	16.7211	18.1649
8.243	20.9592	16.3133	18.6505
8.59821	19.3093	14.9549	18.5381
8.83474	18.3792	19.4768	17.9776
8.76905	21.8643	15.3852	18.354
8.78453	21.7048	16.953	18.2827
8.87584	20.0298	17.8799	18.4879
8.96573	18.7886	17.9727	18.7613
10.1466	17.3967	18.3498	17.1479
9.41665	18.4444	20.032	19.7345
9.81934	18.2966	17.8644	19.1579
9.08076	19.1121	18.2141	18.7504
9.77908	21.074	17.0144	17.6985
11.3468	18.9469	15.7438	18.8652
8.86632	20.192	17.8551	19.2158
8.43596	17.6597	16.8192	16.7125
9.28716	20.2034	15.8137	17.8846
9.03704	19.9821	17.4907	18.5609
7.3062	20.199	17.0575	18.0878
8.86114	20.1446	17.2361	19.1601
9.43913	20.9648	17.2915	18.747
8.81957	20.4585	16.948	20.04
8.2602	20.2045	19.5223	18.562
9.92227	18.8044	17.2261	18.3222
10.359	19.8921	18.3318	19.3036
10.8335	20.935	18.4535	19.6085
10.0049	20.6271	17.5326	19.0396
9.22082	21.1813	17.6751	19.9994
8.71087	20.9111	19.3887	19.7087
9.35759	19.323	22.8002	18.9666
10.5432	18.5954	20.8603	19.6268
9.60299	18.3308	21.4675	19.2114
9.67424	16.7413	22.9187	19.2665
9.88446	18.4549	23.81	18.9107
9.55289	20.6669	21.2132	18.5385
8.53967	17.8376	22.879	18.8438
9.89016	22.3049	16.6638	18.7649
10.3082	20.2215	17.3199	20.6006
10.0595	20.8064	20.5332	17.2229
9.28314	22.5462	20.149	20.6751
9.6102	20.7424	19.0525	17.9258
9.23213	19.2498	18.6084	18.0881
8.19483	18.7997	17.9881	21.0375
8.7703	20.0643	16.986	24.41
8.39185	18.1825	17.659	21.4502
9.43357	21.6993	17.3077	20.8107
8.78441	20.1925	15.6687	17.3547
8.2679	20.3347	16.6502	18.4635
8.31017	18.2712	15.9859	17.9849
9.74054	20.9394	18.5552	18.5434
9.16998	20.0611	18.8089	19.0283
10.355	22.3389	16.0489	19.7797
12.6048	21.3269	16.9658	20.5606
10.2536	22.0553	18.9786	17.9528
12.4149	21.0572	18.5741	17.8372
9.74534	21.5353	17.8189	17.9625
10.508	22.5017	19.2215	19.8157
11.2993	22.293	16.5782	20.8678
9.98832	19.3896	19.0923	22.6933
12.2577	17.7555	17.4442	21.7254
10.0214	18.9815	15.8675	21.8956
9.77119	17.6541	17.1688	23.945
10.6226	17.9141	17.9702	22.5638
10.4593	17.6939	16.9537	24.7108
10.9199	17.3158	19.8787	22.811
9.93146	18.8226	16.9748	23.1819
10.721	18.8503	18.164	21.6007
10.4321	19.4601	16.7553	21.4269
11.1065	17.6243	16.9153	20.794
9.4876	20.6564	16.7925	21.0559
10.1807	17.5892	18.4986	21.8183
10.0412	17.539	16.9211	21.8484
10.3182	18.0964	16.6319	22.2208
9.4951	19.4669	17.7386	21.8257
12.0566	18.8659	17.7906	20.9683
10.5185	20.3661	20.2783	22.8576
10.2223	19.8856	17.4276	23.3497
10.4539	20.9812	18.6556	22.7039
11.4989	20.4726	20.1474	21.9667
10.8071	21.199	19.5453	21.0525
12.5868	19.0889	18.512	23.2323
12.5711	19.1823	17.6148	23.9292
10.5231	19.4766	18.6584	22.7831
11.1958	21.6211	18.1772	23.0692
11.3298	19.7039	20.0308	21.327
10.319	19.1403	20.5669	23.358
12.1716	19.8867	19.9405	21.6236
10.5598	19.1825	18.4307	20.7985
11.2589	18.1597	19.034	20.5544
9.64143	18.2692	16.5801	21.7277
11.3197	20.2618	17.6535	21.3135
8.11331	19.081	17.9636	21.5005
10.4676	21.3657	17.4103	22.6947
10.8369	20.375	17.8871	22.3906
9.2543	18.6833	17.4718	22.4512
8.0013	19.5516	16.4403	22.5644
8.68413	19.5726	16.2266	22.1405
8.58574	18.4324	16.5947	21.8422
10.6043	21.4025	16.2313	21.3646
9.00449	16.7961	16.6582	21.9116
9.48199	18.9873	18.8352	21.3357
8.051	21.0599	15.3185	21.8093
8.68538	20.5592	16.9749	18.8947
11.5357	20.3639	17.4634	18.646
10.2404	20.6384	18.6924	22.4483
8.88603	17.7536	18.2703	18.2719
9.05756	20.9081	17.5807	22.1929
9.31129	20.377	16.2913	23.8254
8.548	21.4291	15.5637	21.4317
8.77937	20.9452	16.7248	21.0092
9.98938	21.9463	14.0279	21.1028
8.67432	21.9946	18.4568	21.1689
11.1151	22.8294	18.8878	21.2248
8.79902	19.6907	18.6418	22.5238
9.3489	19.1667	17.5911	20.936
8.44771	20.61	17.3508	21.2643
12.002	19.5707	17.2236	22.5151
8.61465	20.5034	19.0885	20.7732
8.37407	20.0163	18.1151	23.4223
9.37033	19.0555	17.9023	25.3633
10.6478	20.1065	18.7185	23.909
9.11657	20.6453	18.0545	23.2258
9.4032	19.0686	19.616	22.6667
8.93285	18.2357	20.3998	21.6937
7.84967	20.3609	17.8106	21.7549
8.72212	18.4801	18.2247	22.3049
8.66281	19.943	20.1277	22.7563
8.60252	17.8995	19.667	22.9635
8.55525	20.8861	19.2128	23.0573
9.08672	19.5188	22.6032	21.2557
10.0555	19.4565	19.1782	20.4703
8.89867	19.1404	19.1483	22.242
8.95848	18.5585	18.9227	21.4757
9.46778	21.7387	19.7929	20.1798
11.3164	19.6205	18.6585	18.8192
8.78793	19.9932	21.548	18.639
8.83397	19.617	21.0937	19.926
7.99052	19.1024	21.2765	20.2269
8.18835	18.4922	21.4817	21.3044
8.91633	20.6509	22.4068	20.2616
7.67908	20.5094	20.9803	22.622
8.85813	20.0334	19.6906	20.9036
8.97261	20.5125	20.2819	22.2936
8.56741	20.2096	22.6664	22.6802
7.97483	20.1646	19.3198	22.1675
8.76341	19.8775	21.2987	21.271
8.84363	20.7989	20.7682	22.5482
8.33608	19.6979	19.8288	19.9747
8.62696	18.3508	20.7708	20.0391
8.51669	20.0945	18.108	20.957
8.99272	21.4819	19.8891	21.6633
9.84833	19.2348	21.552	21.0379
8.9866	19.8539	19.9274	20.4017
8.55819	19.3199	21.8145	21.602
8.39004	17.8238	22.344	20.3164
7.7547	21.1616	19.7474	21.3577
10.2584	20.6495	19.5827	22.5255
8.73889	19.4083	20.6518	22.6138
8.94911	18.8872	21.5355	22.0869
8.61562	19.4397	17.9644	20.9814
9.49001	19.1517	18.8132	19.8205
8.78847	20.1468	20.2089	21.426
11.1617	22.1859	18.9963	21.2445
10.3995	20.8892	20.701	20.7892
10.6736	20.0993	20.2277	21.1788
11.6054	20.8237	20.6273	21.9056
11.0491	20.5055	19.5672	21.2851
11.69	20.3744	19.98	21.2258
10.2023	21.8788	18.4592	20.632
10.283	20.9751	18.3692	20.8089
10.8455	18.6734	20.0876	22.3695
11.5075	21.5239	21.7714	20.9664
14.7883	21.2279	16.7302	19.8505
11.4108	19.9836	17.9741	21.5909
10.9979	20.0541	17.8211	21.2184
13.3258	21.3537	20.1545	19.6425
12.7313	18.9795	19.0627	21.9515
14.4211	18.5965	17.2963	20.8745
13.8157	18.4919	20.5621	21.6932
11.0314	18.5005	19.589	20.9137
12.2746	18.9675	19.039	19.2057
11.7646	18.6315	19.1927	19.0643
11.8391	18.5309	20.2595	20.9155
10.7504	18.9997	17.415	23.6508
12.2673	18.5416	17.6389	21.877
11.0039	19.8355	20.0183	22.2855
11.5029	18.5207	20.1368	22.7189
11.5086	20.3839	18.0854	20.8024
11.0942	21.6603	20.9549	19.9728
9.46212	20.0239	19.4168	20.8674
10.4119	20.5765	17.7636	21.1361
10.5676	20.4465	19.8052	22.7569
10.6094	19.4709	18.5816	21.6376
9.66214	18.6315	19.1834	21.0741
10.8035	19.8414	16.6332	20.5476
9.93332	19.6114	20.7202	22.4284
9.16623	19.5585	19.7617	20.8772
12.0898	20.9592	19.5027	20.9162
10.3396	20.531	20.1125	21.4606
10.9244	20.3103	19.2089	20.7626
10.1	19.2199	19.9977	21.6285
11.0511	18.623	18.1579	20.3161
10.5998	20.0312	18.6424	19.6085
10.4348	19.2454	16.3529	18.2835
10.1221	20.5059	17.6662	19.8156
11.1913	20.0598	21.0745	19.9835
12.8743	18.2609	17.6835	20.0967
9.78047	20.6165	17.7426	18.2517
8.9152	19.1635	18.4536	17.5702
10.5694	20.5752	20.3764	20.4672
10.8038	20.4739	20.0538	21.9913
10.7017	21.4514	19.2732	20.9836
9.50629	19.9977	18.2518	19.6254
11.0573	21.3435	18.4452	18.7827
9.37593	21.1485	18.993	20.5214
8.59762	20.3758	18.9004	19.1352
9.10779	20.5254	16.5146	20.1251
9.50233	19.3311	17.8559	22.2173
9.00415	20.3125	18.4651	18.9015
8.65278	19.343	17.759	22.2942
10.6852	19.965	17.884	20.9101
8.51674	19.0506	19.0618	20.7978
8.92595	17.5067	16.2619	21.8452
9.75896	20.6449	16.5392	21.8889
8.77016	20.2249	19.8986	20.542
10.9739	19.8731	18.1845	18.6272
8.11188	19.7433	18.5302	19.6969
8.88443	18.1065	17.8833	19.3375
9.03482	20.4878	17.7661	20.2283
8.43464	19.3651	18.9279	17.9247
10.3479	20.3168	18.3898	17.8315
8.44746	20.8896	18.9525	19.549
9.24956	21.4351	19.0495	21.1247
8.89505	21.1911	18.709	20.839
7.42684	19.0352	19.7755	21.289
11.5972	18.6705	18.0663	24.5962
8.97073	19.4567	18.4077	25.5303
8.48275	21.6628	17.4072	23.3237
8.90245	18.2951	16.5802	23.739
9.21695	20.4552	17.7356	22.5419
8.55913	22.3131	18.1349	22.3794
9.24403	21.1862	19.7467	22.7379
8.44476	20.5871	17.8164	23.5406
10.8362	21.5106	18.0333	22.2386
11.7027	20.169	17.386	22.1961
12.0109	18.4419	20.0145	22.3277
11.0927	20.5846	17.5633	20.5123
8.37543	18.7235	20.4555	22.9298
9.60504	18.4166	19.9719	22.8984
7.95478	18.9038	21.3234	24.8097
9.107	21.8122	17.4664	20.9463
9.62864	20.1441	18.3636	22.7237
9.58038	19.7749	19.4899	23.2863
9.223	20.7052	20.0029	20.212
9.11704	20.7806	21.132	23.2563
9.1611	21.6374	20.2584	24.9178
7.62494	19.8448	19.1434	23.014
7.97367	20.6644	18.3708	21.0138
9.43165	19.9239	18.0511	23.9612
8.97483	19.2372	20.9023	23.9615
9.5756	18.9858	18.6965	21.6941
9.76286	19.7371	16.8996	25.3956
8.30705	19.5817	17.8683	22.3946
7.19037	19.97	18.1399	24.203
7.91164	21.3462	18.3755	25.0533
7.00069	18.1637	19.1717	24.3579
8.15349	19.5966	19.3376	25.7157
8.3205	19.5533	20.1434	23.5486
9.36943	21.1135	19.9505	23.0682
9.36476	21.148	20.3527	23.9515
9.45569	17.2676	18.4172	20.7176
9.74849	17.8356	21.767	21.9847
11.5246	18.1496	18.643	22.945
9.75472	21.7073	20.6566	23.7666
10.0202	18.0743	18.8218	23.2861
12.3977	20.369	20.5535	25.3805
9.70214	21.7112	17.7415	25.7044
8.77052	19.237	20.5958	25.7877
6.26836	18.431	20.2131	26.1795
5.72498	20.0948	22.5516	24.6036
5.70551	21.7521	21.8739	24.7029
3.46754	17.596	21.6391	22.1408
3.79581	21.3833	20.2744	24.7196
3.55632	19.3592	20.0565	24.0741
3.39771	21.4247	19.2607	22.4787
3.43298	20.3593	20.886	23.7413
3.4598	19.8567	20.2525	22.5863
3.95633	18.5988	19.2648	21.7185
3.56635	22.404	19.4981	23.7181
3.24017	18.9247	20.3758	23.7396
3.81944	18.3107	17.8193	23.1046
3.43357	17.6327	15.8258	22.4648
[truncated: 320,357+ more rows]

## Sheet: Fig.3g
20.6817	18.9613	18.5912	17.6388
[truncated: 320,904+ more rows]
